# Supplementary material for: Implications of Targeted Genomic Disruption of β-Catenin in BxPC-3 Pancreatic Adenocarcinoma Cells
Source: PLoS One. 2014 Dec 23;9(12):e115496. doi: 10.1371/journal.pone.0115496 (PMC4275244; doi:10.1371/journal.pone.0115496)
Supplement: S5 Table — List of all proteins detected and quantified by SILAC in the individual β-catenin deficient clones. (XLSX) [file pone.0115496.s006.xlsx]

## Sheet: Processed SILAC data_allquantif
Accession number	GeneID	Corrected average KO4	Corrected average KO4	Corrected average KO31	p-value KO31	Corrected average KO79	p-value KO79	Corrected average KO93	p-value KO93	Corrected average KO111	p-value KO111
A0AVT1	55236	#N/A	#N/A	0.531159	0.256056	0.948889	0.0100985	0.940906	0.181241	1.03968	0.079503
A0FGR8	57488	0.672676	0.109659	3.91774	0.0416702	#N/A	#N/A	0.854705	0.0691952	1.12159	0.329137
A0MZ66	57698	#N/A	#N/A	1.58015	0.0124269	#N/A	#N/A	0.49803	5.12285e-06	#N/A	#N/A
A1L0T0	10994	#N/A	#N/A	0.852521	0.305741	#N/A	#N/A	#N/A	#N/A	#N/A	#N/A
A5A3E0	728378	0.788287	0.31969	2.01974	0.0460009	#N/A	#N/A	#N/A	#N/A	#N/A	#N/A
A5YKK6	23019	0.734398	0.439188	0.823753	0.316913	#N/A	#N/A	0.28271	0.000674421	#N/A	#N/A
A6NDG6	283871	1.17162	0.137347	#N/A	#N/A	#N/A	#N/A	#N/A	#N/A	0.539792	0.0211966
A6NDU8	285636	0.864265	0.208943	#N/A	#N/A	#N/A	#N/A	#N/A	#N/A	#N/A	#N/A
A6NHR9	23347	#N/A	#N/A	1.00303	0.182666	#N/A	#N/A	#N/A	#N/A	#N/A	#N/A
A6NJM0	#N/A	0.569597	0.0604065	#N/A	#N/A	#N/A	#N/A	#N/A	#N/A	#N/A	#N/A
A8MQ43	#N/A	1.40143	0.057726	#N/A	#N/A	#N/A	#N/A	#N/A	#N/A	#N/A	#N/A
A8MTM6	9787	#N/A	#N/A	#N/A	#N/A	1.68386	0.290075	#N/A	#N/A	#N/A	#N/A
A8MUA9	#N/A	0.964837	0.459449	#N/A	#N/A	#N/A	#N/A	#N/A	#N/A	#N/A	#N/A
A8MUW5	283742	0.942279	0.496892	#N/A	#N/A	#N/A	#N/A	#N/A	#N/A	#N/A	#N/A
A8MWD9	#N/A	1.34316	0.037759	#N/A	#N/A	#N/A	#N/A	#N/A	#N/A	#N/A	#N/A
B1AK88	832	#N/A	#N/A	0.815684	0.276221	#N/A	#N/A	#N/A	#N/A	#N/A	#N/A
B1AKJ5	4898	#N/A	#N/A	#N/A	#N/A	#N/A	#N/A	0.460226	0.0236273	#N/A	#N/A
B2RXI1	6091	#N/A	#N/A	1.34263	0.0287368	#N/A	#N/A	#N/A	#N/A	#N/A	#N/A
B3KXW5	#N/A	#N/A	#N/A	0.8648	0.136344	#N/A	#N/A	#N/A	#N/A	#N/A	#N/A
B3KYA7	6788	0.53153	0.0526929	#N/A	#N/A	#N/A	#N/A	#N/A	#N/A	#N/A	#N/A
B4DDR3	8539	0.837947	0.274987	#N/A	#N/A	0.791805	0.000735018	#N/A	#N/A	0.721124	0.0127261
B4DGR0	8539	#N/A	#N/A	1.16581	0.229058	#N/A	#N/A	#N/A	#N/A	#N/A	#N/A
B4DL79	10112	3.55058	0.0972057	#N/A	#N/A	#N/A	#N/A	#N/A	#N/A	#N/A	#N/A
B4DLN1	#N/A	0.752883	0.126595	0.889359	0.257862	#N/A	#N/A	1.42999	0.227192	0.574098	3.85808e-05
B4DQI8	5908	#N/A	#N/A	#N/A	#N/A	#N/A	#N/A	#N/A	#N/A	0.914357	0.000776953
B4DYR1	#N/A	#N/A	#N/A	#N/A	#N/A	#N/A	#N/A	#N/A	#N/A	0.343059	0.000174882
B4E2N0	84328	#N/A	#N/A	#N/A	#N/A	#N/A	#N/A	0.917712	0.411972	#N/A	#N/A
B7Z4B8	11100	#N/A	#N/A	#N/A	#N/A	0.843528	0.0143485	#N/A	#N/A	#N/A	#N/A
B7Z5T4	2273	#N/A	#N/A	#N/A	#N/A	#N/A	#N/A	#N/A	#N/A	1.39254	0.491385
B7Z6F8	9685	#N/A	#N/A	#N/A	#N/A	1.00572	0.0743927	#N/A	#N/A	#N/A	#N/A
B7Z6G2	8874	0.775911	0.389254	#N/A	#N/A	#N/A	#N/A	#N/A	#N/A	0.625907	0.00203894
B7Z6Q6	11004	0.515081	0.0736442	#N/A	#N/A	#N/A	#N/A	#N/A	#N/A	#N/A	#N/A
C9J837	22930	#N/A	#N/A	#N/A	#N/A	#N/A	#N/A	0.484881	1.6646e-05	#N/A	#N/A
C9JLV4	#N/A	#N/A	#N/A	1.06092	0.294742	#N/A	#N/A	#N/A	#N/A	#N/A	#N/A
C9JTK7	#N/A	#N/A	#N/A	#N/A	#N/A	#N/A	#N/A	#N/A	#N/A	0.207236	0.000380283
C9JUU1	#N/A	#N/A	#N/A	#N/A	#N/A	#N/A	#N/A	#N/A	#N/A	0.984369	3.25807e-05
D3K174	9497	#N/A	#N/A	#N/A	#N/A	#N/A	#N/A	1.24973	0.432556	#N/A	#N/A
D6RD18	#N/A	2.18205	0.0196633	1.32579	0.0496666	#N/A	#N/A	1.42725	0.321206	#N/A	#N/A
E5RIM7	#N/A	#N/A	#N/A	#N/A	#N/A	#N/A	#N/A	#N/A	#N/A	0.298951	1.91117e-05
E7EMJ6	#N/A	1.03204	0.387441	#N/A	#N/A	#N/A	#N/A	#N/A	#N/A	#N/A	#N/A
E7EN71	#N/A	0.892933	0.403444	#N/A	#N/A	#N/A	#N/A	#N/A	#N/A	#N/A	#N/A
E7ENH9	#N/A	#N/A	#N/A	#N/A	#N/A	#N/A	#N/A	0.908398	0.0899187	#N/A	#N/A
E7ESM9	#N/A	#N/A	#N/A	#N/A	#N/A	#N/A	#N/A	6.16118	0.365194	#N/A	#N/A
E7ET41	#N/A	#N/A	#N/A	1.32755	0.000380402	#N/A	#N/A	#N/A	#N/A	#N/A	#N/A
E7EUQ8	#N/A	1.59757	0.0890643	#N/A	#N/A	#N/A	#N/A	1.39383	0.22776	#N/A	#N/A
E7EVW7	3059	0.836537	0.290627	1.02724	0.0450204	#N/A	#N/A	#N/A	#N/A	#N/A	#N/A
E7EVY3	#N/A	#N/A	#N/A	0.598987	0.303304	#N/A	#N/A	#N/A	#N/A	#N/A	#N/A
E9PAU2	125950	#N/A	#N/A	#N/A	#N/A	#N/A	#N/A	0.631167	0.0758046	#N/A	#N/A
E9PAV3	#N/A	0.968597	0.437478	0.946544	0.0804786	0.569589	0.000111937	#N/A	#N/A	#N/A	#N/A
E9PCJ0	9698	#N/A	#N/A	0.668335	0.0390176	#N/A	#N/A	#N/A	#N/A	#N/A	#N/A
E9PFN5	373156	#N/A	#N/A	#N/A	#N/A	#N/A	#N/A	0.871141	0.041591	#N/A	#N/A
E9PH93	#N/A	#N/A	#N/A	#N/A	#N/A	#N/A	#N/A	0.633358	4.13328e-05	#N/A	#N/A
E9PIE5	#N/A	#N/A	#N/A	1.05635	0.00757529	#N/A	#N/A	#N/A	#N/A	#N/A	#N/A
E9PKP7	#N/A	#N/A	#N/A	0.984083	0.017041	#N/A	#N/A	#N/A	#N/A	#N/A	#N/A
E9PL57	#N/A	#N/A	#N/A	#N/A	#N/A	#N/A	#N/A	#N/A	#N/A	0.791836	0.00326556
E9PMG1	#N/A	#N/A	#N/A	0.502742	0.166672	#N/A	#N/A	#N/A	#N/A	#N/A	#N/A
E9PMS6	#N/A	#N/A	#N/A	1.55734	0.188758	#N/A	#N/A	#N/A	#N/A	0.775733	0.00313182
E9PNP3	#N/A	1.06917	0.305454	#N/A	#N/A	#N/A	#N/A	#N/A	#N/A	#N/A	#N/A
E9PPU0	#N/A	#N/A	#N/A	#N/A	#N/A	#N/A	#N/A	0.394479	0.00672125	#N/A	#N/A
E9PSI1	#N/A	#N/A	#N/A	#N/A	#N/A	#N/A	#N/A	0.281066	0.000178402	#N/A	#N/A
F5GXG3	#N/A	0.981286	0.449722	#N/A	#N/A	#N/A	#N/A	#N/A	#N/A	#N/A	#N/A
F5GZB1	#N/A	#N/A	#N/A	#N/A	#N/A	#N/A	#N/A	1.09468	0.495474	#N/A	#N/A
F5H4J2	5195	0.689908	0.0847514	#N/A	#N/A	#N/A	#N/A	#N/A	#N/A	#N/A	#N/A
F5H4Z5	#N/A	#N/A	#N/A	#N/A	#N/A	#N/A	#N/A	#N/A	#N/A	1.41938	0.479686
F5H5Z7	2972	#N/A	#N/A	0.916723	0.253369	#N/A	#N/A	#N/A	#N/A	#N/A	#N/A
F5H6N3	1211	0.327409	6.42551e-05	#N/A	#N/A	#N/A	#N/A	#N/A	#N/A	#N/A	#N/A
F8VVM2	#N/A	1.23836	0.017545	0.853691	0.178975	#N/A	#N/A	0.738005	0.0138144	#N/A	#N/A
F8VZX2	5094	#N/A	#N/A	0.805861	0.225247	#N/A	#N/A	#N/A	#N/A	#N/A	#N/A
F8W7P2	89846	#N/A	#N/A	9.25354	0.014552	#N/A	#N/A	#N/A	#N/A	#N/A	#N/A
F8W7U8	#N/A	#N/A	#N/A	#N/A	#N/A	#N/A	#N/A	#N/A	#N/A	0.46488	0.0111955
F8WDL0	162	#N/A	#N/A	0.660967	0.343783	#N/A	#N/A	#N/A	#N/A	#N/A	#N/A
G3V1M7	#N/A	#N/A	#N/A	0.758498	0.380745	#N/A	#N/A	#N/A	#N/A	#N/A	#N/A
G3V1X9	#N/A	#N/A	#N/A	#N/A	#N/A	0.812239	0.0500379	#N/A	#N/A	#N/A	#N/A
G3V3B0	#N/A	0.918311	0.463586	#N/A	#N/A	#N/A	#N/A	#N/A	#N/A	#N/A	#N/A
G3V3H3	3831	#N/A	#N/A	#N/A	#N/A	1.33266	0.237426	#N/A	#N/A	#N/A	#N/A
G3V4W0	#N/A	#N/A	#N/A	4.84499	0.0210545	#N/A	#N/A	#N/A	#N/A	#N/A	#N/A
G5E9N3	54884	#N/A	#N/A	#N/A	#N/A	#N/A	#N/A	0.997703	0.380345	#N/A	#N/A
G8JLA2	#N/A	#N/A	#N/A	0.709382	0.46388	#N/A	#N/A	0.734169	1.08302e-05	#N/A	#N/A
G8JLE9	2332	1.17491	0.34168	#N/A	#N/A	#N/A	#N/A	#N/A	#N/A	#N/A	#N/A
H0Y742	#N/A	0.707766	0.0830928	#N/A	#N/A	#N/A	#N/A	#N/A	#N/A	#N/A	#N/A
H0Y9Y3	#N/A	0.806459	0.284556	#N/A	#N/A	#N/A	#N/A	#N/A	#N/A	#N/A	#N/A
H0YNS5	#N/A	#N/A	#N/A	#N/A	#N/A	#N/A	#N/A	0.821284	0.00568474	#N/A	#N/A
O00116	8540	0.97502	0.47059	1.14932	0.0402694	1.70047	0.273742	2.06828	0.161248	1.10129	0.0574935
O00148	10212	#N/A	#N/A	#N/A	#N/A	#N/A	#N/A	1.5571	0.400425	#N/A	#N/A
O00151	9124	0.913298	0.342459	0.787033	0.233052	0.902275	1.17258e-05	1.31931	0.0215853	1.44972	0.397763
O00154	11332	0.680039	0.0533396	0.783758	0.333928	#N/A	#N/A	2.15703	0.000628527	2.44692	0.0193247
O00159	4641	0.998518	0.423838	0.52309	0.295287	0.817986	0.00744612	0.684312	0.0207976	0.801637	0.000862519
O00170	9049	1.00008	0.398186	0.710785	0.475792	0.71901	0.00117889	#N/A	#N/A	#N/A	#N/A
O00178	9567	0.998831	0.355028	#N/A	#N/A	#N/A	#N/A	#N/A	#N/A	#N/A	#N/A
O00186	6814	#N/A	#N/A	0.97847	0.110405	#N/A	#N/A	#N/A	#N/A	#N/A	#N/A
O00193	10944	#N/A	#N/A	#N/A	#N/A	#N/A	#N/A	#N/A	#N/A	1.34843	0.470679
O00203	8546	#N/A	#N/A	#N/A	#N/A	#N/A	#N/A	0.359414	0.00170741	#N/A	#N/A
O00231	5717	0.96468	0.424989	#N/A	#N/A	0.756685	0.0021687	0.612538	0.000132247	0.623807	1.24698e-05
O00232	5718	1.20311	0.262215	0.495608	0.127963	#N/A	#N/A	0.585144	7.46012e-09	0.908756	0.00959747
O00233	5715	#N/A	#N/A	#N/A	#N/A	#N/A	#N/A	1.32479	0.132332	#N/A	#N/A
O00244	475	1.61621	0.0651057	#N/A	#N/A	#N/A	#N/A	#N/A	#N/A	#N/A	#N/A
O00264	10857	0.631632	0.0986394	#N/A	#N/A	#N/A	#N/A	1.25192	0.407818	#N/A	#N/A
O00267	6829	1.41647	0.274072	#N/A	#N/A	#N/A	#N/A	0.738553	0.0709302	#N/A	#N/A
O00273	1676	#N/A	#N/A	0.93216	0.131311	#N/A	#N/A	#N/A	#N/A	#N/A	#N/A
O00299	1192	0.862228	0.214861	0.780016	0.277804	1.00636	0.000687128	1.07569	0.389011	0.923458	0.00430047
O00303	8665	1.05836	0.248277	0.730432	0.379268	#N/A	#N/A	0.823475	0.00508144	#N/A	#N/A
O00401	8976	0.26036	0.000639771	#N/A	#N/A	#N/A	#N/A	#N/A	#N/A	#N/A	#N/A
O00410	3843	0.760089	0.0628648	0.661435	0.420242	#N/A	#N/A	0.533643	1.06173e-05	0.723924	0.197061
O00425	10643	0.568657	0.00272451	0.868309	0.249739	#N/A	#N/A	0.880273	0.145772	0.662313	0.00305252
O00429	10059	0.874761	0.286823	0.616996	0.245884	#N/A	#N/A	1.01688	0.25496	1.27212	0.370844
O00468	375790	#N/A	#N/A	0.403457	0.0698785	#N/A	#N/A	#N/A	#N/A	#N/A	#N/A
O00471	10640	#N/A	#N/A	0.948649	0.173769	#N/A	#N/A	#N/A	#N/A	#N/A	#N/A
O00483	4697	#N/A	#N/A	#N/A	#N/A	#N/A	#N/A	0.439406	1.8139e-09	#N/A	#N/A
O00487	10213	0.993818	0.351751	0.689034	0.468007	#N/A	#N/A	0.639385	0.000300973	0.590201	0.0153874
O00505	3839	1.28441	0.30893	0.765164	0.290235	#N/A	#N/A	0.700748	0.0967665	#N/A	#N/A
O00515	3898	0.735964	0.124646	1.48297	0.135419	#N/A	#N/A	0.765399	0.017623	#N/A	#N/A
O00541	23481	1.0593	0.35203	1.70609	0.0123703	#N/A	#N/A	1.65736	0.107993	#N/A	#N/A
O00560	6386	0.79565	0.170624	0.757563	0.369755	#N/A	#N/A	0.761564	0.118198	#N/A	#N/A
O00567	10528	1.03486	0.300774	1.26487	0.0833233	#N/A	#N/A	1.09906	0.4953	0.666514	0.042766
O00571	1654	1.1204	0.0926912	0.713241	0.456413	#N/A	#N/A	0.562681	0.402336	1.04738	0.0877212
O00592	5420	1.23084	0.128892	1.01671	0.203374	#N/A	#N/A	0.349004	0.00663625	#N/A	#N/A
O00625	8544	#N/A	#N/A	0.904795	0.190432	#N/A	#N/A	#N/A	#N/A	1.12089	0.217107
O00629	3840	0.658577	0.00675274	0.755224	0.281848	#N/A	#N/A	0.60432	1.30917e-05	#N/A	#N/A
O00743	5537	1.09079	0.218278	#N/A	#N/A	0.927817	0.0201886	0.734169	0.129497	#N/A	#N/A
O00762	11065	0.712466	0.255001	0.32487	0.03404	#N/A	#N/A	#N/A	#N/A	#N/A	#N/A
O00764	8566	0.730638	0.198089	0.792646	0.175952	0.959744	0.0817096	1.24297	0.393069	1.05648	0.111787
O14497	8289	#N/A	#N/A	#N/A	#N/A	0.63536	8.65993e-05	0.63555	0.0842012	0.690318	0.00470729
O14556	26330	#N/A	#N/A	0.538527	0.436327	#N/A	#N/A	#N/A	#N/A	#N/A	#N/A
O14579	11316	1.08562	0.343159	0.58624	0.0290394	#N/A	#N/A	0.885934	0.00232695	1.03968	0.0696879
O14617	8943	0.65795	0.213858	0.592906	0.307327	#N/A	#N/A	0.78841	0.00741971	#N/A	#N/A
O14618	9973	0.962174	0.443694	#N/A	#N/A	#N/A	#N/A	#N/A	#N/A	1.1433	0.0381165
O14639	3983	#N/A	#N/A	#N/A	#N/A	#N/A	#N/A	0.510083	0.00086733	#N/A	#N/A
O14672	102	0.899982	0.428761	#N/A	#N/A	#N/A	#N/A	#N/A	#N/A	0.855547	0.0119218
O14737	9141	0.825258	0.0972205	#N/A	#N/A	0.849275	0.0290117	0.963186	0.281126	1.02147	0.078361
O14744	10419	0.769802	0.114695	0.813579	0.197168	#N/A	#N/A	0.954968	0.22885	#N/A	#N/A
O14745	9368	0.780141	0.271655	#N/A	#N/A	1.52231	0.348763	1.1922	0.320616	#N/A	#N/A
O14773	1200	0.831837	0.314347	0.986188	0.123795	#N/A	#N/A	#N/A	#N/A	0.405369	0.00433346
O14818	5688	0.928023	0.470148	0.848545	0.28648	1.07979	0.11078	1.35694	0.232527	1.01587	0.0545473
O14828	10067	#N/A	#N/A	#N/A	#N/A	1.47059	0.0905887	#N/A	#N/A	#N/A	#N/A
O14879	3437	#N/A	#N/A	#N/A	#N/A	#N/A	#N/A	6.09306	0.0757	#N/A	#N/A
O14880	4259	1.87641	0.146619	#N/A	#N/A	#N/A	#N/A	#N/A	#N/A	#N/A	#N/A
O14896	3664	0.835597	0.235639	#N/A	#N/A	#N/A	#N/A	#N/A	#N/A	#N/A	#N/A
O14907	30851	#N/A	#N/A	#N/A	#N/A	#N/A	#N/A	0.45639	0.00118069	0.479582	0.000576549
O14950	103910	0.891053	0.344801	0.999403	0.384531	0.814155	0.0323744	#N/A	#N/A	1.30082	0.468972
O14974	4659	0.619413	0.000166963	#N/A	#N/A	1.2356	0.425668	1.90555	0.157106	#N/A	#N/A
O14976	2580	0.875074	0.311979	#N/A	#N/A	#N/A	#N/A	#N/A	#N/A	#N/A	#N/A
O14979	9987	0.66735	0.0761738	1.69522	0.0228928	0.580444	0.00413836	#N/A	#N/A	0.5811	1.0943e-05
O14980	7514	0.831211	0.281411	0.867256	0.00847372	1.75857	0.287071	0.703488	0.205646	0.791602	0.0236478
O15020	6712	1.00666	0.357437	21.3895	0.0745087	#N/A	#N/A	#N/A	#N/A	1.83711	0.213522
O15027	9919	#N/A	#N/A	0.790424	0.118837	#N/A	#N/A	1.06729	0.338525	#N/A	#N/A
O15031	23654	0.777321	0.174912	1.2858	0.11392	#N/A	#N/A	#N/A	#N/A	#N/A	#N/A
O15042	23350	1.08703	0.418021	0.801066	0.379421	#N/A	#N/A	#N/A	#N/A	#N/A	#N/A
O15067	5198	#N/A	#N/A	0.461344	0.136899	#N/A	#N/A	#N/A	#N/A	#N/A	#N/A
O15118	4864	0.995385	0.385735	0.997415	0.129646	#N/A	#N/A	#N/A	#N/A	#N/A	#N/A
O15126	9522	1.38452	0.373871	#N/A	#N/A	#N/A	#N/A	#N/A	#N/A	#N/A	#N/A
O15143	10095	0.979406	0.423515	0.802001	0.317208	0.602794	0.00575479	0.390827	3.5596e-06	0.560796	1.89757e-06
O15144	10109	0.948702	0.481409	1.54787	0.0744069	0.490408	0.000500142	0.422421	9.30289e-07	#N/A	#N/A
O15145	10094	1.14906	0.130871	1.25914	0.0261648	#N/A	#N/A	#N/A	#N/A	#N/A	#N/A
O15160	9533	0.481557	0.0359601	0.579106	0.297144	0.844805	0.000803389	0.423517	0.00795671	0.438275	3.63281e-05
O15212	10471	0.818208	0.227922	1.66505	0.151412	1.00827	0.00225053	#N/A	#N/A	#N/A	#N/A
O15230	3911	#N/A	#N/A	#N/A	#N/A	#N/A	#N/A	1.30562	0.220324	#N/A	#N/A
O15231	7739	0.956848	0.280248	0.770427	0.322922	#N/A	#N/A	#N/A	#N/A	#N/A	#N/A
O15235	6183	#N/A	#N/A	#N/A	#N/A	0.236264	0.00019553	#N/A	#N/A	#N/A	#N/A
O15260	6836	0.70902	0.0977606	0.69184	0.460044	#N/A	#N/A	1.08043	0.405522	1.70829	0.00177964
O15269	10558	0.698367	0.139385	0.997415	0.103007	1.15961	0.0365644	0.517754	0.0374519	0.87445	0.000972692
O15270	9517	#N/A	#N/A	0.632901	0.352287	#N/A	#N/A	#N/A	#N/A	#N/A	#N/A
O15305	5373	0.688341	0.0345779	0.950052	0.0593448	#N/A	#N/A	0.479584	0.00774299	0.695919	0.0903343
O15347	3149	1.06024	0.237154	1.2251	0.0516584	0.62195	4.65224e-07	0.927574	0.0788616	0.558696	1.86523e-05
O15355	5496	#N/A	#N/A	#N/A	#N/A	#N/A	#N/A	#N/A	#N/A	0.719257	0.00154693
O15371	8664	0.752883	0.103303	0.596882	0.135461	1.1098	0.0951254	0.909493	0.121816	0.536292	0.000269796
O15372	8667	1.81939	0.0163494	1.08313	0.380424	#N/A	#N/A	#N/A	#N/A	#N/A	#N/A
O15382	587	#N/A	#N/A	1.3493	0.348112	#N/A	#N/A	#N/A	#N/A	#N/A	#N/A
O15400	8417	1.25105	0.105789	#N/A	#N/A	#N/A	#N/A	#N/A	#N/A	#N/A	#N/A
O15446	10849	#N/A	#N/A	#N/A	#N/A	#N/A	#N/A	0.622948	7.99559e-05	#N/A	#N/A
O15511	10092	#N/A	#N/A	1.21879	0.0114678	#N/A	#N/A	#N/A	#N/A	#N/A	#N/A
O15554	3783	0.771055	0.15143	1.15353	0.121761	#N/A	#N/A	0.896892	0.33167	1.41634	0.484346
O43143	1665	1.20875	0.0169833	0.808667	0.116832	#N/A	#N/A	1.12591	0.406252	#N/A	#N/A
O43156	9675	0.84437	0.358471	#N/A	#N/A	#N/A	#N/A	#N/A	#N/A	#N/A	#N/A
O43169	80777	0.832464	0.215022	1.35456	0.096669	#N/A	#N/A	0.601581	0.183174	0.70152	0.0299475
O43172	9128	0.717166	0.00800377	#N/A	#N/A	#N/A	#N/A	#N/A	#N/A	0.839444	3.72386e-06
O43175	26227	0.287305	8.35507e-12	0.553846	0.04802	0.815432	3.5086e-06	0.853061	2.06109e-05	1.07912	0.121801
O43237	1783	1.23131	0.00462428	1.34018	0.0426731	#N/A	#N/A	0.751154	0.111413	#N/A	#N/A
O43242	5709	1.17444	0.0595368	#N/A	#N/A	#N/A	#N/A	#N/A	#N/A	0.777133	0.0184313
O43252	9061	0.915177	0.430991	#N/A	#N/A	#N/A	#N/A	#N/A	#N/A	#N/A	#N/A
O43264	9183	1.12791	0.325382	1.096	0.134424	#N/A	#N/A	0.431735	0.00946347	#N/A	#N/A
O43278	6692	0.993035	0.332401	1.17599	0.0676888	0.453372	2.28703e-05	#N/A	#N/A	0.396268	0.0037502
O43291	10653	#N/A	#N/A	0.851118	0.158113	#N/A	#N/A	0.878264	0.160331	#N/A	#N/A
O43294	7041	#N/A	#N/A	0.955315	0.317836	#N/A	#N/A	#N/A	#N/A	#N/A	#N/A
O43324	9521	0.824318	0.111278	#N/A	#N/A	#N/A	#N/A	1.32863	0.282655	#N/A	#N/A
O43390	10236	0.755076	0.20621	1.59523	0.00484067	#N/A	#N/A	1.34963	0.151592	2.51856	0.0692302
O43396	9352	1.59459	0.059409	0.677105	0.425836	#N/A	#N/A	0.487072	0.0350374	#N/A	#N/A
O43399	7165	0.647141	0.105922	0.736981	0.410611	0.777118	0.00142827	0.979988	0.35642	0.728125	0.00663556
O43447	10465	#N/A	#N/A	1.0339	1.64604e-05	0.868431	0.20464	#N/A	#N/A	#N/A	#N/A
O43464	27429	#N/A	#N/A	#N/A	#N/A	#N/A	#N/A	2.80518	0.00847119	#N/A	#N/A
O43488	8574	0.719986	0.0421456	#N/A	#N/A	#N/A	#N/A	0.825667	0.0893969	#N/A	#N/A
O43504	10542	0.727035	0.370224	#N/A	#N/A	#N/A	#N/A	#N/A	#N/A	#N/A	#N/A
O43583	8562	0.999458	0.220089	0.527885	0.0853583	1.16344	0.126887	0.633906	0.000795957	0.658113	0.00743057
O43592	11260	0.736434	0.217484	#N/A	#N/A	#N/A	#N/A	#N/A	#N/A	#N/A	#N/A
O43633	27243	1.09972	0.322128	#N/A	#N/A	1.75347	0.405712	#N/A	#N/A	#N/A	#N/A
O43657	7105	1.31684	0.0214959	1.55524	0.048557	#N/A	#N/A	0.453651	0.00011675	#N/A	#N/A
O43660	5356	1.14013	0.195345	#N/A	#N/A	#N/A	#N/A	#N/A	#N/A	#N/A	#N/A
O43670	7756	#N/A	#N/A	0.914969	0.165929	#N/A	#N/A	#N/A	#N/A	#N/A	#N/A
O43678	4695	1.04896	0.391847	1.43139	0.139742	#N/A	#N/A	#N/A	#N/A	0.674215	0.00725017
O43684	9184	0.959667	0.482527	#N/A	#N/A	#N/A	#N/A	0.631167	0.082947	#N/A	#N/A
O43707	81	0.732518	6.39241e-06	2.0388	0.00158519	0.822456	3.49118e-22	1.617	0.000913834	0.948663	9.57594e-12
O43719	27336	#N/A	#N/A	#N/A	#N/A	#N/A	#N/A	1.45409	0.228496	#N/A	#N/A
O43765	6449	#N/A	#N/A	#N/A	#N/A	1.85627	0.242806	#N/A	#N/A	1.72019	0.402256
O43776	4677	0.720299	0.0514225	0.794283	0.308027	#N/A	#N/A	0.621852	0.00127313	0.64411	8.10346e-08
O43795	4430	0.983636	0.411337	0.913215	0.0504132	#N/A	#N/A	1.6212	0.183211	1.751	0.11961
O43809	11051	0.907501	0.431824	0.648337	0.277331	#N/A	#N/A	#N/A	#N/A	#N/A	#N/A
O43815	6801	0.552208	0.105312	#N/A	#N/A	#N/A	#N/A	#N/A	#N/A	#N/A	#N/A
O43823	10270	1.09032	0.374348	0.603782	0.332795	0.517866	0.0929658	#N/A	#N/A	#N/A	#N/A
O43837	3420	1.07779	0.337296	1.4149	0.0748402	1.40801	0.328251	0.939079	0.413825	#N/A	#N/A
O43852	813	0.559571	6.59516e-07	0.734642	0.404025	1.09512	0.286682	1.14509	0.408468	0.722524	0.0340311
O43865	10768	1.47522	0.196666	#N/A	#N/A	#N/A	#N/A	0.87662	0.179699	#N/A	#N/A
O60216	5885	0.370802	0.0544586	#N/A	#N/A	#N/A	#N/A	#N/A	#N/A	#N/A	#N/A
O60218	57016	0.66688	0.269263	1.17318	0.0149416	#N/A	#N/A	0.288189	6.79535e-07	0.392067	0.000604223
O60220	1678	1.19465	0.238117	#N/A	#N/A	#N/A	#N/A	#N/A	#N/A	0.959864	0.0886425
O60231	8449	1.13167	0.00577323	#N/A	#N/A	#N/A	#N/A	0.88703	0.00346199	#N/A	#N/A
O60264	8467	0.738784	0.281487	0.784811	0.0483678	#N/A	#N/A	0.464061	0.00367845	#N/A	#N/A
O60271	9043	#N/A	#N/A	#N/A	#N/A	#N/A	#N/A	1.40588	0.275956	#N/A	#N/A
O60313	4976	0.915491	0.436941	#N/A	#N/A	#N/A	#N/A	1.21266	0.284587	#N/A	#N/A
O60341	23028	#N/A	#N/A	#N/A	#N/A	0.643022	0.0159401	#N/A	#N/A	#N/A	#N/A
O60437	5493	0.940242	0.497921	1.2085	1.17458e-08	0.462312	6.28315e-21	0.780557	1.31477e-06	1.63221	0.246182
O60443	1687	0.79847	0.189319	0.632199	0.0540629	#N/A	#N/A	0.884839	0.244953	#N/A	#N/A
O60488	2182	#N/A	#N/A	1.72714	0.139344	1.34032	0.44703	#N/A	#N/A	#N/A	#N/A
O60493	8724	0.691318	0.454197	1.0139	0.212468	#N/A	#N/A	0.410368	0.00535858	#N/A	#N/A
O60502	10724	0.65513	0.0695034	0.666814	0.461593	#N/A	#N/A	#N/A	#N/A	#N/A	#N/A
O60506	10492	0.793613	0.0900377	0.79709	0.110402	0.914407	0.00452171	1.03715	0.265936	1.34376	0.44503
O60508	51362	#N/A	#N/A	#N/A	#N/A	0.865239	0.00241949	#N/A	#N/A	0.594402	1.75274e-06
O60547	2762	1.00854	0.449511	1.04583	0.107202	0.509565	0.000924074	#N/A	#N/A	0.41097	3.76732e-05
O60568	8985	0.641971	0.0304154	#N/A	#N/A	#N/A	#N/A	1.31877	0.376758	#N/A	#N/A
O60610	1729	1.50326	0.0166423	0.80551	0.275304	1.15003	0.396729	0.913329	0.0501315	0.829642	0.00252991
O60613	9403	0.823691	0.000680544	#N/A	#N/A	#N/A	#N/A	#N/A	#N/A	#N/A	#N/A
O60635	10103	1.70268	0.244111	#N/A	#N/A	#N/A	#N/A	#N/A	#N/A	#N/A	#N/A
O60664	10226	0.825258	0.314457	1.04829	0.023367	0.662179	0.0213463	0.984371	0.348687	1.20771	0.305541
O60701	7358	0.575863	4.48501e-06	0.80434	0.160385	0.967407	0.0977185	0.821284	0.000391759	#N/A	#N/A
O60711	9404	1.15611	0.192782	0.443919	0.0928477	0.507011	0.00261993	0.335307	0.0397462	#N/A	#N/A
O60716	1500	0.728758	0.0132572	#N/A	#N/A	0.522336	0.00198777	0.535286	1.18661e-06	#N/A	#N/A
O60739	10289	0.189396	0.000650146	#N/A	#N/A	#N/A	#N/A	#N/A	#N/A	#N/A	#N/A
O60749	6643	#N/A	#N/A	1.06407	0.258318	#N/A	#N/A	#N/A	#N/A	#N/A	#N/A
O60762	8813	0.406049	0.00195661	#N/A	#N/A	#N/A	#N/A	#N/A	#N/A	#N/A	#N/A
O60763	8615	0.768862	0.319127	#N/A	#N/A	1.57595	0.254569	1.29028	0.43985	0.87585	0.0117706
O60784	10043	0.893559	0.447341	0.472921	0.220028	#N/A	#N/A	#N/A	#N/A	#N/A	#N/A
O60825	5208	0.861445	0.400828	#N/A	#N/A	0.794359	0.31873	#N/A	#N/A	1.21961	0.314068
O60832	1736	1.20264	0.150982	1.31457	0.0256971	#N/A	#N/A	#N/A	#N/A	#N/A	#N/A
O60841	9669	#N/A	#N/A	1.02934	0.0285826	#N/A	#N/A	#N/A	#N/A	0.721124	5.97515e-05
O60869	8721	#N/A	#N/A	0.872168	0.246325	0.690275	0.0015861	#N/A	#N/A	#N/A	#N/A
O60884	10294	0.807399	0.296457	#N/A	#N/A	#N/A	#N/A	#N/A	#N/A	#N/A	#N/A
O60925	5201	1.11523	0.199959	0.761773	0.380978	0.877371	0.00338208	#N/A	#N/A	#N/A	#N/A
O60934	4683	#N/A	#N/A	#N/A	#N/A	#N/A	#N/A	1.13796	0.408428	#N/A	#N/A
O75027	22	#N/A	#N/A	0.663072	0.418974	#N/A	#N/A	#N/A	#N/A	#N/A	#N/A
O75063	9917	#N/A	#N/A	0.260668	0.017373	#N/A	#N/A	#N/A	#N/A	#N/A	#N/A
O75083	9948	0.839357	0.145301	1.07074	0.0024747	0.708793	0.0818558	0.945654	0.00380989	1.00957	7.05277e-07
O75131	8895	0.764162	0.0704866	0.894621	0.141317	#N/A	#N/A	0.981267	0.202176	0.604204	0.000177639
O75165	23317	0.975646	0.415504	#N/A	#N/A	#N/A	#N/A	#N/A	#N/A	#N/A	#N/A
O75208	57017	#N/A	#N/A	#N/A	#N/A	#N/A	#N/A	1.0892	0.429698	#N/A	#N/A
O75223	79017	0.860035	0.405713	0.773467	0.404204	0.883118	0.0400256	0.673354	0.00684724	#N/A	#N/A
O75312	8882	0.7886	0.184842	#N/A	#N/A	#N/A	#N/A	#N/A	#N/A	#N/A	#N/A
O75340	10016	#N/A	#N/A	0.647986	0.186865	#N/A	#N/A	#N/A	#N/A	#N/A	#N/A
O75347	6902	1.17021	0.271709	0.682953	0.454238	0.964853	0.000812752	0.779096	0.0428457	0.866748	0.000868883
O75348	9550	1.27501	2.36155e-06	#N/A	#N/A	#N/A	#N/A	#N/A	#N/A	#N/A	#N/A
O75351	9525	0.887293	0.243994	#N/A	#N/A	#N/A	#N/A	0.317775	0.255928	#N/A	#N/A
O75367	9555	2.02508	0.0361135	#N/A	#N/A	1.4559	0.29496	1.35602	0.244597	1.11949	0.0621714
O75368	6451	1.87375	0.0493703	#N/A	#N/A	#N/A	#N/A	#N/A	#N/A	#N/A	#N/A
O75369	2317	0.919251	0.332214	0.737682	0.175524	0.988479	6.96528e-15	0.835346	9.02092e-10	#N/A	#N/A
O75380	4726	1.27454	0.176875	#N/A	#N/A	#N/A	#N/A	#N/A	#N/A	#N/A	#N/A
O75381	5195	#N/A	#N/A	1.11284	0.354175	#N/A	#N/A	#N/A	#N/A	#N/A	#N/A
O75390	1431	0.915804	0.402326	0.934967	0.00800984	#N/A	#N/A	#N/A	#N/A	#N/A	#N/A
O75396	9554	0.928023	0.477242	1.0553	0.146566	1.33649	0.259339	1.20535	0.342368	1.05018	0.00128912
O75400	55660	#N/A	#N/A	#N/A	#N/A	#N/A	#N/A	0.799368	0.207539	#N/A	#N/A
O75410	6867	#N/A	#N/A	#N/A	#N/A	#N/A	#N/A	0.830598	0.0976134	#N/A	#N/A
O75431	10651	1.37465	0.289779	#N/A	#N/A	#N/A	#N/A	#N/A	#N/A	#N/A	#N/A
O75436	9559	1.07434	0.403017	0.946193	0.0740518	0.973793	0.0168921	#N/A	#N/A	0.693819	0.000529249
O75439	9512	1.23084	0.312132	0.888306	0.26832	0.641745	0.000152477	#N/A	#N/A	#N/A	#N/A
O75477	10613	0.842803	0.364941	#N/A	#N/A	#N/A	#N/A	1.12427	0.212881	#N/A	#N/A
O75489	4722	1.14953	0.245664	0.691606	0.473714	#N/A	#N/A	#N/A	#N/A	#N/A	#N/A
O75494	100996657	#N/A	#N/A	1.01718	0.304068	#N/A	#N/A	#N/A	#N/A	#N/A	#N/A
O75521	10455	#N/A	#N/A	#N/A	#N/A	#N/A	#N/A	3.15474	0.0654092	#N/A	#N/A
O75531	8815	0.994132	0.310976	1.29246	4.24549e-09	0.906106	0.0418622	1.04318	0.412701	1.46838	0.440322
O75533	23451	1.07591	0.229328	#N/A	#N/A	#N/A	#N/A	0.867306	0.0386512	1.30992	0.42852
O75534	7812	0.877267	0.390641	0.78025	0.253311	#N/A	#N/A	0.328733	0.011855	0.590201	6.79142e-06
O75607	10360	0.726565	0.114374	#N/A	#N/A	#N/A	#N/A	0.471183	0.00118305	0.987169	0.0968773
O75608	10434	#N/A	#N/A	1.19353	0.153455	#N/A	#N/A	#N/A	#N/A	#N/A	#N/A
O75643	23020	0.901079	0.42305	0.930406	0.026837	1.01466	0.0962928	0.878812	0.0703907	1.19791	0.379959
O75676	8986	#N/A	#N/A	0.82235	0.12936	#N/A	#N/A	#N/A	#N/A	#N/A	#N/A
O75694	9631	0.800193	0.427538	7.28888	0.138524	1.12321	0.192385	#N/A	#N/A	0.594402	9.58752e-05
O75717	11169	0.439887	5.59133e-07	#N/A	#N/A	0.805853	0.173992	#N/A	#N/A	#N/A	#N/A
O75746	8604	0.8851	0.336265	#N/A	#N/A	#N/A	#N/A	#N/A	#N/A	#N/A	#N/A
O75794	8872	#N/A	#N/A	1.02899	0.103607	#N/A	#N/A	#N/A	#N/A	#N/A	#N/A
O75815	8412	#N/A	#N/A	#N/A	#N/A	#N/A	#N/A	2.17183	0.0103694	#N/A	#N/A
O75818	10799	#N/A	#N/A	0.77604	0.345668	#N/A	#N/A	#N/A	#N/A	#N/A	#N/A
O75821	8666	0.675809	0.25423	#N/A	#N/A	#N/A	#N/A	0.612538	0.0595158	#N/A	#N/A
O75822	8669	0.971887	0.399021	0.546245	0.373322	#N/A	#N/A	#N/A	#N/A	#N/A	#N/A
O75832	5716	1.44028	0.0217887	1.03601	0.0853001	0.990395	0.0199953	1.10838	0.471054	#N/A	#N/A
O75874	3417	0.639152	0.0503124	1.08009	0.0150199	#N/A	#N/A	0.527068	3.32447e-07	#N/A	#N/A
O75884	10741	#N/A	#N/A	2.06044	0.121832	#N/A	#N/A	#N/A	#N/A	#N/A	#N/A
O75915	10550	#N/A	#N/A	0.597467	0.000101829	#N/A	#N/A	#N/A	#N/A	#N/A	#N/A
O75934	10286	1.00165	0.421252	#N/A	#N/A	#N/A	#N/A	0.756085	0.000938409	0.70082	0.00407801
O75937	22826	0.593722	0.0517758	0.725286	0.462316	#N/A	#N/A	0.905658	0.299639	#N/A	#N/A
O75940	10285	0.768235	0.153653	#N/A	#N/A	#N/A	#N/A	1.11221	0.298561	#N/A	#N/A
O75947	10476	1.22097	0.040711	0.808784	0.125147	0.620035	9.83639e-15	0.871141	0.0976576	#N/A	#N/A
O75962	7204	#N/A	#N/A	1.08197	0.27015	#N/A	#N/A	#N/A	#N/A	#N/A	#N/A
O76003	10539	0.868181	0.175177	0.768789	0.279152	0.946973	0.0279147	1.27731	0.10969	0.918091	0.000277447
O76021	26156	1.09188	0.301	0.786331	0.149923	#N/A	#N/A	1.14618	0.475261	0.651812	3.90844e-05
O76070	6623	#N/A	#N/A	1.39561	0.163693	#N/A	#N/A	#N/A	#N/A	#N/A	#N/A
O76071	9391	#N/A	#N/A	#N/A	#N/A	1.4393	0.315023	#N/A	#N/A	#N/A	#N/A
O76094	6731	#N/A	#N/A	1.28615	0.251604	#N/A	#N/A	0.900179	0.077404	0.940961	0.00253194
O94760	23576	0.427668	0.0539485	#N/A	#N/A	#N/A	#N/A	1.41903	0.0205	1.1923	0.408915
O94776	9219	0.970477	0.488868	0.861292	0.146669	#N/A	#N/A	#N/A	#N/A	#N/A	#N/A
O94826	9868	0.993505	0.369072	0.840593	0.150438	0.711348	0.000868436	0.668971	0.000289858	0.452978	5.36651e-06
O94832	4642	#N/A	#N/A	0.901989	0.11554	#N/A	#N/A	0.668423	0.0948661	0.917157	0.0266286
O94855	9871	#N/A	#N/A	#N/A	#N/A	#N/A	#N/A	2.13895	0.0668307	#N/A	#N/A
O94874	23376	#N/A	#N/A	0.986539	0.170903	#N/A	#N/A	#N/A	#N/A	#N/A	#N/A
O94888	26043	#N/A	#N/A	#N/A	#N/A	#N/A	#N/A	1.77735	0.0361725	#N/A	#N/A
O94901	23353	#N/A	#N/A	1.24089	0.00672356	#N/A	#N/A	1.22179	0.456656	#N/A	#N/A
O94903	11212	1.12181	0.330207	0.727274	0.369766	#N/A	#N/A	#N/A	#N/A	1.11529	0.223359
O94905	11160	0.79095	0.321982	1.71451	0.285924	0.777118	0.00048835	0.789506	0.0251457	#N/A	#N/A
O94906	24148	#N/A	#N/A	#N/A	#N/A	#N/A	#N/A	1.50669	0.34657	#N/A	#N/A
O94915	285527	1.11993	0.166753	#N/A	#N/A	#N/A	#N/A	0.974692	0.429598	#N/A	#N/A
O94919	23052	1.15611	0.169014	#N/A	#N/A	#N/A	#N/A	#N/A	#N/A	#N/A	#N/A
O94925	2744	0.993192	0.379772	0.832173	0.319912	#N/A	#N/A	#N/A	#N/A	#N/A	#N/A
O94973	161	1.27501	0.259384	0.789021	0.368366	#N/A	#N/A	0.892509	0.026442	#N/A	#N/A
O94979	22872	1.09737	0.000416278	0.635707	0.0001594	#N/A	#N/A	1.06564	0.446234	0.591601	0.0113391
O95071	51366	0.742074	0.265465	#N/A	#N/A	#N/A	#N/A	#N/A	#N/A	#N/A	#N/A
O95163	8518	0.908441	0.443303	#N/A	#N/A	0.619396	0.00235488	#N/A	#N/A	#N/A	#N/A
O95168	4710	#N/A	#N/A	#N/A	#N/A	#N/A	#N/A	#N/A	#N/A	2.22708	0.27925
O95171	8796	#N/A	#N/A	#N/A	#N/A	#N/A	#N/A	#N/A	#N/A	0.721124	0.0203657
O95182	4701	#N/A	#N/A	#N/A	#N/A	#N/A	#N/A	#N/A	#N/A	0.411671	4.53357e-06
O95202	3954	0.932723	0.487552	1.45385	0.243808	#N/A	#N/A	0.709514	0.0814607	#N/A	#N/A
O95218	9406	0.899042	0.433422	#N/A	#N/A	#N/A	#N/A	#N/A	#N/A	#N/A	#N/A
O95232	51747	0.812099	0.303421	1.3493	0.0526104	#N/A	#N/A	0.781288	0.0454388	#N/A	#N/A
O95292	9217	0.951678	0.474649	1.09249	0.0185977	#N/A	#N/A	0.929217	0.355592	#N/A	#N/A
O95299	4705	1.10786	0.129191	0.840242	0.186622	0.526167	0.000281369	0.294764	0.00189679	0.630808	0.000943792
O95302	11328	1.03533	0.325404	#N/A	#N/A	#N/A	#N/A	0.435023	0.0030147	#N/A	#N/A
O95336	25796	0.677062	0.0626839	0.610447	0.258785	0.599601	0.0113147	0.755537	0.273051	0.800237	0.00244079
O95347	10592	0.7933	0.115875	#N/A	#N/A	#N/A	#N/A	#N/A	#N/A	0.681917	0.00810274
O95352	10533	0.717166	0.288135	0.846908	4.39508e-08	#N/A	#N/A	#N/A	#N/A	#N/A	#N/A
O95359	10579	0.699934	0.250417	0.887254	0.352109	#N/A	#N/A	0.7391	0.00295927	#N/A	#N/A
O95372	11313	1.02421	0.388983	1.08126	0.120391	#N/A	#N/A	0.609251	0.000142435	0.607004	0.00284939
O95373	10527	0.844996	0.226829	1.0539	0.0981446	#N/A	#N/A	0.902371	0.0122801	#N/A	#N/A
O95433	10598	0.690534	0.0131585	0.532913	0.0481839	0.900359	0.00688176	0.814161	0.0859191	0.747028	0.0136541
O95456	8624	0.819305	0.265762	0.837085	0.212241	1.37225	0.397632	0.648699	0.0689617	#N/A	#N/A
O95571	23474	1.12071	0.26977	1.34719	0.0528388	#N/A	#N/A	0.49529	0.000199478	1.94423	0.423936
O95573	2181	0.769175	0.0724982	0.906783	0.0374239	1.20367	0.239408	0.981815	0.220699	1.5622	0.370032
O95602	25885	0.549858	0.0367496	#N/A	#N/A	#N/A	#N/A	#N/A	#N/A	#N/A	#N/A
O95747	9943	0.583383	0.00544812	#N/A	#N/A	#N/A	#N/A	#N/A	#N/A	#N/A	#N/A
O95757	22824	0.673929	0.164746	0.854275	0.232108	#N/A	#N/A	0.826215	0.00157663	#N/A	#N/A
O95782	160	0.854395	0.220004	1.03776	0.043929	#N/A	#N/A	0.729238	0.00151173	#N/A	#N/A
O95793	6780	#N/A	#N/A	#N/A	#N/A	1.09192	0.3986	#N/A	#N/A	#N/A	#N/A
O95817	9531	0.856745	0.416257	0.51046	0.0876503	#N/A	#N/A	0.700748	0.0308555	#N/A	#N/A
O95831	9131	0.747244	0.263452	1.05425	0.132763	#N/A	#N/A	#N/A	#N/A	1.47445	0.426351
O95834	24139	0.936169	0.489775	0.883745	0.123522	1.14812	0.308118	1.27384	0.120982	#N/A	#N/A
O95881	51060	0.92489	0.432286	1.20195	0.0998134	0.743275	0.00689212	0.979075	0.144571	#N/A	#N/A
O95926	25949	1.0828	0.351356	#N/A	#N/A	#N/A	#N/A	#N/A	#N/A	#N/A	#N/A
O95983	53615	#N/A	#N/A	#N/A	#N/A	#N/A	#N/A	0.766495	0.0596359	#N/A	#N/A
O95994	10551	0.735651	0.0324991	1.58751	3.59187e-07	0.386324	2.29181e-09	0.321427	1.5723e-05	0.928359	0.182858
O96000	4716	#N/A	#N/A	#N/A	#N/A	0.497432	0.00279997	#N/A	#N/A	#N/A	#N/A
O96008	10452	0.816798	0.353171	0.747973	0.382941	#N/A	#N/A	1.06948	0.45383	#N/A	#N/A
P00167	1528	0.958258	0.487505	#N/A	#N/A	#N/A	#N/A	#N/A	#N/A	#N/A	#N/A
P00338	3939	0.865361	0.175018	0.670089	0.27564	0.914407	1.32392e-08	1.06108	0.40299	0.692652	0.000131556
P00352	216	#N/A	#N/A	3.29992	0.00334734	#N/A	#N/A	#N/A	#N/A	#N/A	#N/A
P00367	2746	1.1276	0.0818177	0.827729	0.178508	0.974431	0.00350845	1.5465	0.0421944	1.37854	0.469087
P00387	1727	0.53059	0.00020302	#N/A	#N/A	#N/A	#N/A	1.09851	0.498815	#N/A	#N/A
P00390	2936	0.841863	0.320309	#N/A	#N/A	#N/A	#N/A	1.19823	0.242539	0.766631	0.000671605
P00403	4513	1.31026	0.289946	1.87941	0.10839	#N/A	#N/A	#N/A	#N/A	0.663714	6.86182e-07
P00441	6647	0.668603	0.00794658	0.61571	0.387211	0.916961	0.0206572	0.984006	0.323144	1.63478	0.450678
P00491	4860	0.972513	0.393905	0.758498	0.252139	0.77648	1.29352e-07	0.893057	0.0170479	0.694519	5.27282e-05
P00492	3251	0.960137	0.469881	1.10337	0.053098	#N/A	#N/A	0.745127	0.121136	#N/A	#N/A
P00505	2806	0.877267	0.382464	0.973207	0.0130702	1.07979	0.0154996	1.43766	0.0385762	1.04878	0.0178722
P00533	1956	0.742231	0.205593	0.4638	0.13601	#N/A	#N/A	0.568707	0.00218469	0.496385	0.00648439
P00558	5230	1.01763	0.122479	0.884096	0.00742055	0.828841	2.26428e-07	0.990216	0.0141689	1.85018	0.0889642
P00568	203	0.896379	0.409547	1.19774	0.0640119	#N/A	#N/A	0.707323	0.0870254	#N/A	#N/A
P00813	100	1.00431	0.422004	#N/A	#N/A	#N/A	#N/A	0.688147	0.0293397	#N/A	#N/A
P01040	1475	#N/A	#N/A	#N/A	#N/A	0.414421	4.50063e-06	#N/A	#N/A	#N/A	#N/A
P01112	3265	1.32499	0.105263	#N/A	#N/A	#N/A	#N/A	#N/A	#N/A	#N/A	#N/A
P01130	3949	#N/A	#N/A	#N/A	#N/A	#N/A	#N/A	0.522137	0.0214144	0.621707	0.0066337
P01598	#N/A	2.42314	0.159818	#N/A	#N/A	#N/A	#N/A	#N/A	#N/A	#N/A	#N/A
P02533	3861	#N/A	#N/A	#N/A	#N/A	2.35243	0.0423632	#N/A	#N/A	#N/A	#N/A
P02538	3853	#N/A	#N/A	#N/A	#N/A	2.06827	2.10523e-10	#N/A	#N/A	#N/A	#N/A
P02545	4000	0.983792	0.207234	0.884564	0.000519494	1.33394	0.253955	1.87597	2.90086e-18	2.49896	5.58875e-07
P02786	7037	0.855335	0.170419	0.741658	0.346425	#N/A	#N/A	0.144094	4.87637e-05	#N/A	#N/A
P02795	4502	#N/A	#N/A	0.332939	4.97658e-05	2.33646	0.0313111	2.39975	0.00196539	#N/A	#N/A
P04040	847	1.34175	0.199874	0.913566	0.167937	#N/A	#N/A	#N/A	#N/A	#N/A	#N/A
P04075	226	1.03549	0.138366	0.794283	0.145935	0.764986	1.64029e-19	0.841921	3.86805e-06	0.719023	2.09458e-13
P04080	1476	0.807086	0.258669	1.09576	0.0533042	0.67048	0.00109751	0.753893	0.000527067	0.81704	0.000213978
P04083	301	0.96562	0.32672	0.804808	0.0466057	0.8646	5.5124e-22	0.970857	0.00968232	1.42824	0.426883
P04181	4942	0.674869	0.026627	0.749611	0.308475	0.287987	6.78499e-05	0.580213	0.00139115	0.442009	6.58129e-06
P04264	3848	#N/A	#N/A	#N/A	#N/A	2.5242	0.0381808	#N/A	#N/A	#N/A	#N/A
P04406	2597	0.993818	0.108967	0.829834	8.53969e-08	0.881203	6.68684e-18	0.617652	1.23164e-31	0.938627	1.50209e-07
P04632	826	0.79894	0.098815	0.838488	0.0236553	0.870347	0.00105368	1.08372	0.472706	1.3741	0.466658
P04792	3315	0.516334	2.72027e-05	1.13599	0.00191878	0.33077	1.35792e-16	0.513188	1.08795e-17	0.5853	0.00570768
P04843	6184	1.00478	0.273698	0.799896	0.18641	0.781588	1.50836e-10	0.774713	9.70745e-10	0.768032	3.02623e-11
P04844	6185	0.912671	0.420591	0.755458	0.196806	0.793721	0.000400701	0.714445	0.232134	0.966866	0.0174614
P04899	2771	1.08781	0.206966	0.913917	0.0793391	0.659625	0.000669277	0.800281	0.194744	0.618206	1.83938e-05
P05023	476	1.01575	0.189459	0.733238	0.330658	0.611095	9.10435e-05	0.694174	8.45002e-13	0.647611	3.14589e-09
P05026	481	1.26561	0.081621	0.725988	0.466887	#N/A	#N/A	1.18234	0.4192	#N/A	#N/A
P05091	217	#N/A	#N/A	#N/A	#N/A	0.29565	0.00115982	1.21357	0.385579	#N/A	#N/A
P05120	5055	1.05961	0.125853	0.791477	0.057741	1.39779	0.0807669	0.277231	5.9356e-13	1.13559	0.0486414
P05141	292	1.15361	0.0445238	0.881056	0.0720294	1.05936	0.0157825	1.39456	0.169492	0.824741	2.81528e-06
P05161	9636	#N/A	#N/A	#N/A	#N/A	10.1638	7.71479e-05	7.87041	0.036544	#N/A	#N/A
P05198	1965	0.952775	0.466748	0.898831	0.0574669	#N/A	#N/A	0.738005	0.00167269	#N/A	#N/A
P05204	3151	#N/A	#N/A	4.22822	0.00930254	#N/A	#N/A	1.1933	0.423561	#N/A	#N/A
P05362	3383	0.39618	0.0310916	#N/A	#N/A	#N/A	#N/A	#N/A	#N/A	2.03245	0.204983
P05386	6176	0.605314	0.012667	0.718971	0.381453	0.439963	3.48329e-06	0.62167	0.000888482	#N/A	#N/A
P05387	6181	0.780454	0.131109	0.829132	0.23842	0.556818	7.95886e-09	0.651621	1.39215e-06	0.536292	5.31992e-07
P05388	6175	0.778574	0.0630443	0.725754	0.435776	0.615565	8.74503e-13	0.728325	1.92554e-09	0.479582	2.52592e-08
P05455	6741	0.718106	0.0221786	1.25832	0.216524	#N/A	#N/A	1.43108	0.109651	0.793936	0.105418
P05556	3688	0.79988	0.220138	0.744933	0.31503	0.478276	2.5966e-07	0.435023	2.14339e-13	0.631508	0.0812316
P05783	3875	#N/A	#N/A	#N/A	#N/A	1.09192	0.0129666	#N/A	#N/A	#N/A	#N/A
P05787	3856	#N/A	#N/A	#N/A	#N/A	1.18835	0.0493705	#N/A	#N/A	#N/A	#N/A
P06132	7389	1.00134	0.427964	0.807264	0.301833	0.446987	7.15865e-06	1.83104	0.237487	0.446677	0.00194995
P06280	2717	0.942279	0.495731	#N/A	#N/A	#N/A	#N/A	#N/A	#N/A	#N/A	#N/A
P06396	2934	0.658577	0.0540125	1.91098	0.138442	2.63786	5.38459e-07	2.06408	0.00107034	3.96315	1.02668e-05
P06454	5757	0.836537	0.269442	1.05811	0.0830108	0.476999	2.13936e-07	0.588431	0.000118212	0.500586	0.00223695
P06493	983	1.01888	0.396417	#N/A	#N/A	#N/A	#N/A	#N/A	#N/A	0.594402	0.00048894
P06576	506	1.21721	0.00296506	0.794283	0.0348925	0.781588	1.60994e-06	0.992407	0.0637062	0.751929	8.03161e-14
P06703	6277	1.1041	0.226937	1.06419	0.0949884	1.56829	0.121963	2.03632	0.000339107	3.20188	0.033154
P06731	1048	1.18713	0.134311	2.02605	0.0163379	#N/A	#N/A	#N/A	#N/A	1.40024	0.5
P06733	2023	0.986925	0.139678	0.692308	0.370383	0.715179	6.0629e-43	1.00775	0.0254165	0.945162	4.76194e-07
P06737	5836	#N/A	#N/A	0.809369	0.246613	#N/A	#N/A	#N/A	#N/A	#N/A	#N/A
P06744	2821	0.88698	0.252452	0.898363	0.00156178	0.662818	2.85583e-09	0.806125	1.2413e-07	0.958231	0.00292575
P06748	4869	1.51485	0.000106067	0.776508	0.0613711	0.702408	1.26701e-32	0.973414	0.0616251	1.00304	0.125353
P06753	7170	0.844996	0.278003	#N/A	#N/A	#N/A	#N/A	#N/A	#N/A	#N/A	#N/A
P06756	3685	0.602494	0.0359712	0.709382	0.476913	#N/A	#N/A	0.26189	6.18775e-08	#N/A	#N/A
P06865	3073	1.48086	0.14755	1.07495	0.0625099	#N/A	#N/A	0.544052	0.00219327	0.604204	0.00439704
P06899	8970	#N/A	#N/A	14.3241	0.00162505	#N/A	#N/A	#N/A	#N/A	#N/A	#N/A
P07099	2052	1.31073	0.334885	1.42368	0.0638875	#N/A	#N/A	#N/A	#N/A	#N/A	#N/A
P07108	1622	0.958101	0.426058	1.20405	0.012183	0.632167	0.000344916	0.570168	1.9645e-06	0.789035	0.000379806
P07195	3945	0.929276	0.446177	0.83919	0.00232717	0.784781	1.80463e-14	0.58697	6.53045e-13	0.800937	2.74638e-10
P07203	2876	0.824631	0.348255	0.994257	0.104025	#N/A	#N/A	0.507344	0.0015735	#N/A	#N/A
P07204	7056	0.649178	0.0133436	0.541684	0.126101	#N/A	#N/A	#N/A	#N/A	#N/A	#N/A
P07237	5034	0.75445	0.000345476	0.747506	0.282326	0.819901	0.00199967	1.064	0.354221	0.850646	2.15535e-09
P07339	1509	1.14828	0.0524917	1.24545	5.0791e-05	0.67048	0.000298297	0.706045	0.031059	0.616806	0.22966
P07355	302	1.02546	0.0463514	0.627755	0.00516287	0.90419	3.72755e-27	0.892326	2.35584e-07	1.68869	0.176645
P07384	823	0.829957	0.159526	0.874974	0.0269136	0.92654	0.0185039	1.13632	0.375603	0.944228	5.70201e-06
P07437	203068	0.931156	0.471308	0.558875	0.105858	0.847359	0.00155528	0.91899	0.0913352	1.32416	0.468555
P07686	3074	3.49184	0.458627	0.687163	0.47897	#N/A	#N/A	#N/A	#N/A	#N/A	#N/A
P07711	1514	#N/A	#N/A	0.922454	0.172811	1.70302	0.000730766	#N/A	#N/A	#N/A	#N/A
P07737	5216	1.0029	0.248559	0.820011	0.0211097	0.991672	0.00793664	1.00519	0.108241	1.09312	0.00764985
P07741	353	1.02108	0.330843	0.748207	0.399944	#N/A	#N/A	1.52696	0.250645	#N/A	#N/A
P07814	2058	0.888859	0.29784	0.781185	0.11527	1.23815	0.415691	0.998982	0.256021	1.21587	0.238506
P07858	1508	1.21063	0.136584	1.00782	0.21284	0.729866	0.000189297	1.14947	0.398137	0.485883	3.55782e-05
P07900	3320	0.84061	0.0308155	0.734642	0.220635	0.810962	2.43161e-20	0.774713	1.06166e-07	0.64481	1.51379e-23
P07910	3183	2.36329	0.021509	#N/A	#N/A	0.87801	0.000105708	#N/A	#N/A	0.821941	7.19034e-06
P07919	7388	1.19371	0.0183644	0.972272	0.194623	#N/A	#N/A	0.843199	0.158213	#N/A	#N/A
P07942	3912	0.757113	0.000515207	#N/A	#N/A	0.516589	0.00419765	0.134232	1.94964e-07	#N/A	#N/A
P07954	2271	0.801133	0.282143	0.829366	0.164589	#N/A	#N/A	0.90511	0.214036	#N/A	#N/A
P08107	3303	0.854082	0.0870705	0.959642	3.49263e-05	0.975708	5.37456e-06	1.06692	0.292773	0.926259	8.91121e-06
P08133	309	18.0535	0.0285884	#N/A	#N/A	#N/A	#N/A	#N/A	#N/A	#N/A	#N/A
P08134	389	1.01136	0.329869	0.892867	0.1317	#N/A	#N/A	1.27987	0.000610517	1.36733	0.414341
P08195	6520	0.556125	9.24107e-05	#N/A	#N/A	0.987202	0.00517812	1.44368	0.0642421	0.724624	0.00550721
P08238	3326	0.656384	1.98641e-08	0.682719	0.312424	0.754131	4.8779e-16	0.696183	1.26231e-14	0.52509	1.84634e-21
P08240	6734	0.92489	0.480948	#N/A	#N/A	#N/A	#N/A	#N/A	#N/A	#N/A	#N/A
P08243	440	#N/A	#N/A	0.64553	0.29051	#N/A	#N/A	#N/A	#N/A	#N/A	#N/A
P08397	3145	0.506622	0.00362515	1.28264	0.297768	#N/A	#N/A	#N/A	#N/A	#N/A	#N/A
P08559	5160	1.06619	0.417614	0.8013	0.2695	0.863323	0.267452	0.599389	1.19563e-06	0.806538	0.20962
P08574	1537	#N/A	#N/A	#N/A	#N/A	0.828841	0.00115192	2.18644	0.060601	#N/A	#N/A
P08581	4233	0.779201	0.294869	0.691373	0.467583	#N/A	#N/A	0.563776	0.0418668	#N/A	#N/A
P08621	6625	#N/A	#N/A	0.761656	0.372599	#N/A	#N/A	0.947846	0.0854265	#N/A	#N/A
P08670	7431	4.6633	0.00224376	0.396791	0.316445	2.31475	0.0114951	4.11756	0.000415928	1.7545	0.339318
P08727	3880	#N/A	#N/A	#N/A	#N/A	0.82054	4.24098e-15	#N/A	#N/A	#N/A	#N/A
P08729	3855	#N/A	#N/A	#N/A	#N/A	1.00764	3.94918e-12	#N/A	#N/A	#N/A	#N/A
P08758	308	1.09658	0.00460728	0.805744	0.027232	0.658348	3.98581e-13	0.891961	0.0125649	0.95403	0.00897041
P08865	3921	0.755076	0.0355516	#N/A	#N/A	0.589384	0.000120237	0.793707	0.00307636	0.579699	1.5245e-09
P09104	2026	#N/A	#N/A	#N/A	#N/A	#N/A	#N/A	#N/A	#N/A	0.621006	0.0190034
P09110	30	0.381611	2.0656e-06	0.840593	0.148311	0.372276	0.00594407	0.329828	0.000102537	#N/A	#N/A
P09132	6728	0.516021	0.000268183	#N/A	#N/A	#N/A	#N/A	#N/A	#N/A	#N/A	#N/A
P09211	2950	0.92301	0.431466	0.783758	0.200702	0.722841	2.69275e-10	1.12171	0.332311	0.969899	0.035747
P09234	6631	0.532	0.108688	1.09635	0.034428	0.866516	0.00854906	#N/A	#N/A	0.787635	0.00142957
P09382	3956	1.44686	0.0298307	0.913098	0.133984	2.66085	7.31007e-05	2.86819	5.33186e-06	2.55824	5.49962e-05
P09429	3146	0.808966	0.12819	0.986539	0.0287919	0.609818	2.21357e-07	0.696913	0.000823614	0.565697	1.93093e-08
P09497	1212	#N/A	#N/A	#N/A	#N/A	#N/A	#N/A	0.888674	0.0791945	0.982968	0.12485
P09525	307	0.823378	0.181568	1.02256	0.00858739	0.740082	0.000106301	0.829867	0.0908618	0.919958	0.0378853
P09543	1267	#N/A	#N/A	0.875676	0.232828	#N/A	#N/A	0.689243	0.0962458	#N/A	#N/A
P09622	1738	0.691474	0.103109	1.00092	0.101245	#N/A	#N/A	1.35292	0.10974	0.99207	0.0126192
P09651	3178	0.875387	0.316921	1.0346	1.11125e-10	0.939949	0.00945107	0.89744	0.113233	1.08705	0.107422
P09661	6627	0.907031	0.465266	1.01882	0.221869	0.690275	0.0186362	1.10929	0.490861	1.04388	0.262249
P09668	1512	1.07371	0.245878	1.17435	0.0510062	#N/A	#N/A	0.273944	0.00142612	0.102918	2.06772e-07
P09758	4070	0.626619	0.0665193	1.00431	0.212363	0.534468	0.000476803	0.509536	0.00309239	0.906655	0.0414972
P09874	142	0.75445	0.109125	0.740957	0.36305	1.35884	0.354306	0.963186	0.0970269	1.25602	0.184479
P09914	3434	#N/A	#N/A	#N/A	#N/A	11.5993	0.0414492	9.44394	0.0233975	8.04298	0.00193362
P09960	4048	0.862228	0.371276	1.20826	0.229627	#N/A	#N/A	1.43492	0.3776	1.03338	0.151795
P09972	230	0.674556	0.233086	0.8434	0.345822	#N/A	#N/A	1.22179	0.337398	0.750529	0.000251127
P0C0S5	3015	0.783431	0.281917	#N/A	#N/A	0.840335	0.0274446	2.88298	0.169907	#N/A	#N/A
P0C7P4	#N/A	#N/A	#N/A	0.869361	0.0951533	#N/A	#N/A	#N/A	#N/A	#N/A	#N/A
P0CW22	100505503	0.737218	0.0352612	0.73394	0.335781	1.39651	0.365834	0.860549	0.144016	0.506887	0.00412137
P10109	2230	#N/A	#N/A	0.544842	0.235124	#N/A	#N/A	#N/A	#N/A	#N/A	#N/A
P10155	6738	1.06823	0.163125	0.861292	0.257244	#N/A	#N/A	1.01359	0.297271	0.957764	0.081684
P10301	6237	0.83309	0.227738	2.20884	0.105752	#N/A	#N/A	1.09797	0.496028	0.894053	0.0370419
P10515	1737	0.734554	0.172894	0.778145	0.147517	#N/A	#N/A	1.23823	0.318157	#N/A	#N/A
P10586	5792	0.4355	0.00106466	1.32404	0.172157	#N/A	#N/A	0.820736	0.265849	1.34563	0.477576
P10599	7295	0.899512	0.255869	0.863982	0.172178	0.860769	2.51365e-09	0.971953	0.0513778	1.47399	0.335666
P10606	1329	1.596	0.0961452	0.844803	0.135932	#N/A	#N/A	#N/A	#N/A	0.497785	0.00326013
P10619	5476	1.6148	0.0145909	#N/A	#N/A	#N/A	#N/A	#N/A	#N/A	#N/A	#N/A
P10620	4257	#N/A	#N/A	#N/A	#N/A	#N/A	#N/A	0.372564	0.000182385	#N/A	#N/A
P10644	5573	0.694607	0.241812	0.581328	0.440526	0.649408	0.000101367	#N/A	#N/A	0.959864	0.191536
P10768	2098	0.96938	0.36984	0.664943	0.345589	1.01849	0.231326	1.27694	0.0761858	1.144	0.0186633
P10809	3329	0.812099	0.000262859	0.849013	0.000425774	0.722841	3.1801e-24	1.03733	0.236794	0.70152	2.94664e-15
P11021	3309	0.738784	2.84464e-05	0.769725	0.20079	1.26114	0.396865	1.65206	2.23488e-09	1.7517	0.00710123
P11142	3312	0.962174	0.336271	0.72669	0.237238	0.784143	2.10533e-24	0.832059	2.98157e-07	0.858814	2.62741e-09
P11172	7372	0.938049	0.493399	0.770894	0.38374	#N/A	#N/A	0.389548	5.5554e-08	0.764531	0.101883
P11177	5162	1.04019	0.316346	1.09389	0.057051	#N/A	#N/A	0.813065	0.0375154	0.949363	0.161148
P11182	1629	#N/A	#N/A	0.988644	0.017833	#N/A	#N/A	#N/A	#N/A	#N/A	#N/A
P11216	5834	0.875387	0.354668	1.01285	0.0151591	1.16536	0.261217	1.30945	0.026178	1.04038	0.0445862
P11279	3916	1.07591	0.258943	1.02092	0.0900838	#N/A	#N/A	0.696365	0.0836867	0.978768	0.132147
P11310	34	0.989432	0.40634	0.82656	0.202122	#N/A	#N/A	0.616374	0.00129011	0.897554	0.0152087
P11387	7150	0.899512	0.34954	1.21668	0.000492165	#N/A	#N/A	1.47272	0.109675	0.752629	0.0144701
P11388	7153	1.52676	0.192075	#N/A	#N/A	#N/A	#N/A	#N/A	#N/A	#N/A	#N/A
P11413	2539	0.881027	0.299105	1.01297	3.8391e-07	0.609179	3.4002e-13	0.636098	3.37571e-21	0.912256	5.08379e-08
P11498	5091	#N/A	#N/A	0.983732	0.0744792	#N/A	#N/A	1.94664	0.249398	#N/A	#N/A
P11586	4522	0.715599	0.0277039	0.726456	0.382292	0.61301	3.41071e-05	0.575282	1.97055e-14	0.626607	1.3963e-07
P11717	3482	1.31026	0.0541415	0.971804	0.231829	#N/A	#N/A	0.161627	9.83164e-09	#N/A	#N/A
P11766	128	0.83591	0.229028	1.00233	0.121334	0.821179	0.0627378	0.896344	0.470727	0.726724	0.00409803
P11940	26986	1.04865	0.21272	0.737215	0.421946	0.906106	0.0886789	#N/A	#N/A	0.535592	1.93856e-07
P12004	5111	0.903898	0.325745	0.673129	0.418355	0.42336	6.23265e-20	0.272483	1.4009e-15	0.376665	3.22859e-16
P12081	3035	1.72665	0.290402	0.486604	0.223881	#N/A	#N/A	#N/A	#N/A	0.915757	0.0354015
P12236	293	1.36478	0.168923	0.751248	0.338262	#N/A	#N/A	0.778	0.166467	#N/A	#N/A
P12268	3615	0.518527	0.0208304	0.547648	0.000299312	0.649408	0.093554	0.277779	9.23181e-08	0.979468	0.167504
P12270	7175	0.757583	0.163112	0.826326	0.295003	0.690275	0.00350694	0.739648	0.0566645	0.558696	0.0110133
P12277	1152	1.89772	0.0880484	1.52331	0.00563997	#N/A	#N/A	#N/A	#N/A	#N/A	#N/A
P12429	306	0.982539	0.328347	0.905848	0.0336471	1.50379	0.0020367	1.28717	0.0440966	1.79464	0.00790885
P12532	1159	0.905778	0.406498	1.07811	0.0805207	#N/A	#N/A	0.639385	1.70164e-05	0.588101	0.000331687
P12694	593	#N/A	#N/A	1.17073	0.0269629	0.660902	0.00461043	0.639933	0.00694986	#N/A	#N/A
P12814	87	0.829644	0.105438	0.925728	0.0252874	0.937395	4.72552e-05	1.69955	0.0162005	1.69196	0.171267
P12830	999	0.857842	0.372548	1.92256	0.0503029	0.447625	9.40437e-06	0.355579	1.94129e-05	#N/A	#N/A
P12931	6714	#N/A	#N/A	1.25843	0.000137638	#N/A	#N/A	1.6338	0.415463	#N/A	#N/A
P12955	5184	0.993192	0.125439	0.791126	0.147973	#N/A	#N/A	0.967022	0.431758	0.696619	1.94064e-05
P12956	2547	0.92677	0.454975	0.800949	0.0135827	0.779034	0.0132109	0.906754	0.104357	0.734659	1.25121e-08
P13010	7520	0.880713	0.299727	0.748207	0.207673	#N/A	#N/A	1.34342	0.0860972	0.89662	2.31715e-06
P13073	1327	1.23554	0.149158	1.01566	0.141694	#N/A	#N/A	0.482141	0.00150169	0.476782	0.000256146
P13489	6050	0.844683	0.152935	0.778379	0.252574	1.13152	0.205953	1.03715	0.219955	0.789735	0.00357488
P13639	1938	0.800193	0.00188989	0.70985	0.373708	0.810962	9.21902e-13	0.69326	1.26167e-16	0.753329	1.50657e-18
P13646	3860	#N/A	#N/A	#N/A	#N/A	0.317361	5.87699e-21	#N/A	#N/A	#N/A	#N/A
P13647	3852	#N/A	#N/A	#N/A	#N/A	0.604071	8.41124e-40	#N/A	#N/A	#N/A	#N/A
P13667	9601	0.412942	4.51315e-12	0.79592	0.104086	0.981455	0.0460311	1.34963	0.00920428	0.763131	7.65054e-05
P13674	5033	#N/A	#N/A	#N/A	#N/A	0.82501	0.178728	0.910589	0.39661	#N/A	#N/A
P13693	7178	0.78954	0.22487	0.927599	0.0703225	0.380577	0.00555488	0.624592	1.01345e-07	0.559396	0.0016182
P13726	2152	0.504115	4.44413e-07	0.626235	0.315618	2.95139	0.0220844	1.54797	0.00302603	1.81331	0.0870485
P13746	#N/A	0.552992	0.0381667	#N/A	#N/A	1.93098	0.000606727	1.08482	0.482509	#N/A	#N/A
P13796	3936	0.852202	0.0987103	0.667048	0.232567	0.764347	4.75516e-05	0.942732	0.0574566	0.924858	9.70675e-12
P13797	5358	0.864108	0.264067	0.694413	0.449349	0.707516	6.38281e-06	0.815805	0.00609531	0.769432	1.76195e-05
P13798	327	0.885413	0.41357	1.47876	0.208033	0.54277	0.0122935	0.441597	5.82702e-06	1.28822	0.465747
P13804	2108	1.01732	0.290883	1.16581	0.0195122	0.906106	0.000281709	1.22654	0.109944	0.967566	0.000949774
P13807	2997	0.914238	0.445899	0.791009	0.293715	0.904829	0.0185839	#N/A	#N/A	0.70082	2.91336e-06
P13861	5576	1.20076	0.157152	0.999871	0.00382979	#N/A	#N/A	#N/A	#N/A	#N/A	#N/A
P13928	244	#N/A	#N/A	0.821648	0.356263	#N/A	#N/A	#N/A	#N/A	#N/A	#N/A
P13984	2963	#N/A	#N/A	0.819543	0.303583	#N/A	#N/A	#N/A	#N/A	#N/A	#N/A
P13987	966	0.949798	0.477492	1.21528	0.0268682	0.789251	4.37198e-07	0.98985	0.152362	0.926959	0.0569137
P13995	10797	#N/A	#N/A	1.08875	0.276926	#N/A	#N/A	#N/A	#N/A	#N/A	#N/A
P14174	4282	0.96656	0.436156	0.920232	0.122203	0.874817	0.0438924	0.859088	0.0155948	0.630808	3.07286e-06
P14314	5589	0.939929	0.5	0.870764	0.115526	0.76754	4.01124e-06	0.85087	0.0302909	0.866748	0.00133411
P14324	2224	1.3817	0.0851757	0.845154	0.28733	1.09639	5.89322e-06	#N/A	#N/A	1.87562	0.0173892
P14406	1347	1.22723	0.0468901	#N/A	#N/A	#N/A	#N/A	#N/A	#N/A	#N/A	#N/A
P14550	10327	0.659517	0.272794	0.678158	0.44092	0.768179	0.000159636	0.817448	0.0148683	0.688218	0.00460542
P14618	5315	1.06369	0.0871228	0.633836	0.110849	0.713263	1.39787e-26	0.69326	1.15954e-10	0.815873	0.000195269
P14625	7184	0.771995	0.00128093	0.80972	0.0432934	1.2356	0.42118	1.4172	0.000118614	1.11809	0.0102617
P14635	891	1.86576	0.103185	#N/A	#N/A	#N/A	#N/A	#N/A	#N/A	#N/A	#N/A
P14678	6628	1.08515	0.220107	1.01741	0.0383886	#N/A	#N/A	#N/A	#N/A	#N/A	#N/A
P14735	3416	0.686148	0.0209613	0.709382	0.472747	#N/A	#N/A	0.542957	0.242002	#N/A	#N/A
P14854	1340	1.29178	0.108719	0.832407	0.184243	0.429746	7.30173e-06	0.541313	9.63827e-07	0.480282	3.78632e-05
P14866	3191	1.06839	0.264812	1.25457	0.0540094	1.34032	0.382143	1.49573	0.100549	1.88472	0.2055
P14868	1615	1.08938	0.380071	0.771479	0.356829	#N/A	#N/A	#N/A	#N/A	#N/A	#N/A
P14923	3728	1.59005	0.0115461	1.46414	8.92025e-05	#N/A	#N/A	1.16992	0.410912	2.72767	0.0123627
P14927	7381	1.08327	0.033582	0.842464	0.233633	#N/A	#N/A	#N/A	#N/A	#N/A	#N/A
P15104	2752	0.65607	0.22667	#N/A	#N/A	0.845444	0.00308346	1.69955	0.309908	#N/A	#N/A
P15121	231	0.727192	0.0582002	1.07892	0.057676	0.80713	0.000273199	0.902371	0.0304173	0.947262	0.00503112
P15170	2935	1.04865	0.249891	0.872869	0.180783	#N/A	#N/A	0.637193	0.00899735	0.34936	0.00024271
P15291	2683	#N/A	#N/A	1.30194	0.0595006	#N/A	#N/A	#N/A	#N/A	#N/A	#N/A
P15311	7430	0.844996	0.114893	0.72669	0.287303	0.652601	3.35403e-07	0.520128	2.54976e-14	0.566397	1.05163e-11
P15374	7347	0.805832	0.265585	0.911461	0.0636112	#N/A	#N/A	0.977432	0.282134	1.05718	0.272847
P15428	3248	#N/A	#N/A	2.85226	0.148952	#N/A	#N/A	#N/A	#N/A	#N/A	#N/A
P15559	1728	1.40613	0.122604	0.871115	0.0415792	#N/A	#N/A	1.04537	0.394607	#N/A	#N/A
P15586	2799	#N/A	#N/A	1.05975	0.00556215	#N/A	#N/A	#N/A	#N/A	#N/A	#N/A
P15880	6187	0.870688	0.307842	0.730666	0.352427	0.865239	0.0036346	0.801377	0.0016299	0.65998	6.66547e-05
P15924	1832	0.783274	0.0257378	0.710084	0.439175	0.5383	1.59362e-13	0.626783	3.93751e-11	0.575499	5.66722e-06
P15927	6118	1.07669	0.36275	#N/A	#N/A	0.464866	0.00183438	#N/A	#N/A	1.12369	0.321694
P16070	960	1.4547	0.0390846	1.07355	0.0753209	0.646215	0.00132532	0.618565	0.0010785	0.924158	0.0117364
P16083	4835	#N/A	#N/A	#N/A	#N/A	#N/A	#N/A	1.82666	0.0551779	#N/A	#N/A
P16104	3014	#N/A	#N/A	#N/A	#N/A	#N/A	#N/A	5.12458	0.196061	#N/A	#N/A
P16144	3691	0.865048	0.246407	0.7592	0.306109	0.702408	6.30993e-13	0.946385	0.00496475	0.593002	3.30503e-06
P16152	873	0.985046	0.409143	1.22019	0.0093379	0.576613	0.00204377	1.21686	0.155694	0.987169	0.0660981
P16219	35	1.54305	0.121042	#N/A	#N/A	#N/A	#N/A	1.25247	0.443132	#N/A	#N/A
P16401	3009	0.763222	0.0703975	#N/A	#N/A	#N/A	#N/A	0.782931	0.120173	0.380865	5.38019e-08
P16403	3006	#N/A	#N/A	#N/A	#N/A	#N/A	#N/A	0.568159	0.0013306	#N/A	#N/A
P16435	5447	0.751473	0.386243	1.12722	0.02971	0.924624	0.018779	0.808134	0.0486904	#N/A	#N/A
P16615	488	0.937422	0.494457	0.521336	0.0513294	1.19665	0.303588	1.10838	0.381186	1.08379	0.0731087
P16930	2184	#N/A	#N/A	1.01917	0.0579941	#N/A	#N/A	0.765399	0.0245286	#N/A	#N/A
P16949	3925	0.872254	0.216783	1.16055	0.112608	0.875456	0.00215777	0.943463	0.215025	1.1524	0.0815499
P16989	8531	0.620353	0.180597	#N/A	#N/A	#N/A	#N/A	#N/A	#N/A	#N/A	#N/A
P17096	3159	#N/A	#N/A	1.29176	0.0610873	1.0683	0.0150998	2.13128	0.0756594	#N/A	#N/A
P17174	2805	0.945255	0.474663	0.790307	0.256433	0.865239	9.43637e-09	0.687599	0.000297207	0.970366	0.000453261
P17252	5578	1.15423	0.158365	#N/A	#N/A	#N/A	#N/A	#N/A	#N/A	0.550994	1.2933e-05
P17301	3673	0.925203	0.468672	0.779782	0.211217	0.8116	4.73322e-06	0.603224	0.055471	#N/A	#N/A
P17655	824	#N/A	#N/A	0.857784	0.0334427	1.3665	0.330408	0.947846	0.106945	1.43758	0.423356
P17812	1503	0.660143	0.00529658	0.731484	0.379347	0.865877	0.133865	0.932505	0.20091	1.09429	0.320794
P17844	1655	1.05303	0.241998	0.576066	0.0265297	#N/A	#N/A	0.48762	9.20344e-05	1.10969	0.245569
P17858	5211	0.853925	0.188893	0.941633	0.0568609	#N/A	#N/A	0.887578	0.00308757	#N/A	#N/A
P17900	2760	1.70644	0.43385	1.02829	0.119655	#N/A	#N/A	1.89021	0.0371838	#N/A	#N/A
P17931	3958	1.61448	0.21058	1.07004	0.0526341	0.996142	0.0932345	1.29338	0.0185937	1.30292	0.36721
P17980	5702	0.823378	0.0986754	0.750312	0.260915	1.04659	0.178184	0.80923	0.0840655	0.927659	0.000417636
P17987	6950	0.87946	0.203298	0.813228	0.0794862	0.865877	0.00147947	0.712619	4.33627e-05	0.770132	0.000195979
P18031	5770	0.917684	0.462627	0.939995	0.198421	1.41823	0.446664	0.590623	0.0114457	#N/A	#N/A
P18077	6165	0.828077	0.143056	0.843049	0.0373361	#N/A	#N/A	0.727047	0.00257378	0.499886	0.000843175
P18124	6129	0.947448	0.481623	0.961747	0.000218189	0.801383	0.000607593	0.728691	0.000956648	0.563597	0.00690946
P18206	7414	0.747557	2.56564e-05	0.713592	0.388372	0.686444	3.12591e-17	0.776539	7.05822e-07	1.09359	0.00338762
P18433	5786	#N/A	#N/A	#N/A	#N/A	#N/A	#N/A	1.19385	0.347269	#N/A	#N/A
P18463	#N/A	#N/A	#N/A	#N/A	#N/A	#N/A	#N/A	46.3338	0.068678	#N/A	#N/A
P18510	3557	#N/A	#N/A	#N/A	#N/A	2.11233	0.000182869	1.08975	0.49686	#N/A	#N/A
P18564	3694	0.448816	0.0264146	0.454678	5.05874e-06	#N/A	#N/A	#N/A	#N/A	#N/A	#N/A
P18583	6651	#N/A	#N/A	#N/A	#N/A	#N/A	#N/A	1.11714	0.459805	#N/A	#N/A
P18621	100526842	0.782961	0.131857	0.926547	0.110923	#N/A	#N/A	0.533095	0.000161374	#N/A	#N/A
P18669	5223	0.808966	0.0713329	0.801066	0.322046	0.77201	1.71304e-10	1.0472	0.322768	0.570598	0.00157878
P18754	1104	0.595915	0.00304509	2.9926	0.256616	0.996781	0.195029	3.14652	0.13824	0.622407	0.144671
P18858	3978	#N/A	#N/A	0.82235	0.377727	#N/A	#N/A	0.322158	0.00171078	#N/A	#N/A
P18859	522	1.10974	0.130437	#N/A	#N/A	0.647492	0.0074799	#N/A	#N/A	0.922758	0.258884
P19105	10627	#N/A	#N/A	#N/A	#N/A	#N/A	#N/A	1.04537	0.395085	#N/A	#N/A
P19174	5335	#N/A	#N/A	#N/A	#N/A	#N/A	#N/A	1.15823	0.302627	#N/A	#N/A
P19256	965	#N/A	#N/A	0.961981	0.175852	#N/A	#N/A	1.07824	0.468548	1.11809	0.0368593
P19338	4691	0.885413	0.169602	0.779314	0.0580312	0.921431	3.03917e-09	1.00483	0.0668753	0.95263	0.000541313
P19367	3098	1.25715	0.0770919	1.22125	0.0935191	#N/A	#N/A	1.72694	0.0421447	0.929759	0.0195113
P19388	5434	1.32483	0.153886	#N/A	#N/A	#N/A	#N/A	#N/A	#N/A	#N/A	#N/A
P19525	5610	0.829957	0.313952	#N/A	#N/A	#N/A	#N/A	3.19309	0.00246237	#N/A	#N/A
P19623	6723	#N/A	#N/A	0.834629	0.000817808	#N/A	#N/A	0.870046	0.177059	#N/A	#N/A
P19838	4790	0.761029	0.137958	0.816386	0.220064	#N/A	#N/A	#N/A	#N/A	#N/A	#N/A
P19883	10468	1.48227	0.00426206	#N/A	#N/A	#N/A	#N/A	#N/A	#N/A	#N/A	#N/A
P19971	1890	#N/A	#N/A	#N/A	#N/A	#N/A	#N/A	2.17457	0.20637	#N/A	#N/A
P20020	490	0.703537	0.255522	#N/A	#N/A	#N/A	#N/A	#N/A	#N/A	#N/A	#N/A
P20042	8894	0.962487	0.464936	1.1174	0.0922526	#N/A	#N/A	0.775809	0.00661817	0.915057	0.000969415
P20073	310	#N/A	#N/A	0.960577	0.0655341	#N/A	#N/A	1.17358	0.21406	#N/A	#N/A
P20290	689	1.20154	0.135909	0.636409	0.329785	0.416336	0.0144641	0.410368	0.000308463	#N/A	#N/A
P20336	5864	2.36439	0.0283621	#N/A	#N/A	#N/A	#N/A	#N/A	#N/A	#N/A	#N/A
P20339	5868	0.65701	0.11796	1.82117	0.016122	#N/A	#N/A	0.531451	0.00126467	#N/A	#N/A
P20340	5870	#N/A	#N/A	#N/A	#N/A	1.93801	0.12574	#N/A	#N/A	#N/A	#N/A
P20618	5689	0.902332	0.374341	1.0753	0.0240113	0.942504	0.000100883	0.955881	0.157148	1.07468	0.039629
P20674	9377	1.05178	0.390985	0.670089	0.366736	#N/A	#N/A	0.501317	0.00344749	#N/A	#N/A
P20700	4001	1.2194	0.259503	0.946778	0.161154	0.720926	0.000385423	0.729238	8.15304e-08	0.732325	0.000253788
P20810	831	1.97918	0.0142997	#N/A	#N/A	0.73242	0.000236046	#N/A	#N/A	1.21914	0.341558
P20839	3614	#N/A	#N/A	#N/A	#N/A	0.572782	0.0331572	0.610712	0.00471994	#N/A	#N/A
P20936	5921	#N/A	#N/A	1.01706	0.197755	#N/A	#N/A	#N/A	#N/A	#N/A	#N/A
P21127	984	0.956378	0.429253	#N/A	#N/A	#N/A	#N/A	#N/A	#N/A	#N/A	#N/A
P21266	2947	#N/A	#N/A	0.812526	0.213434	#N/A	#N/A	#N/A	#N/A	#N/A	#N/A
P21281	526	1.03486	0.382661	0.823987	0.213916	1.35501	0.440363	1.19111	0.427936	0.635709	7.78121e-06
P21283	528	1.12823	0.314504	1.3728	0.0755083	#N/A	#N/A	#N/A	#N/A	#N/A	#N/A
P21291	1465	1.11523	0.293757	1.05285	0.00498992	1.40162	0.241062	1.3111	0.00854088	1.48705	0.135377
P21333	2316	0.79424	3.15412e-05	0.644829	0.0609807	0.87801	1.24726e-29	0.753528	8.27218e-23	0.803038	5.24075e-55
P21399	48	0.438007	0.007108	1.08863	0.0716547	0.772649	6.15399e-05	#N/A	#N/A	#N/A	#N/A
P21589	4907	1.14107	0.347006	0.531861	0.0828876	5.16717	0.0638304	2.80738	0.013501	3.97318	0.0469054
P21796	7416	1.98513	3.27105e-05	1.07846	0.204537	1.3333	0.341158	1.61262	0.00111219	1.13419	0.181673
P21912	6390	1.41506	0.0689298	1.28861	0.114201	#N/A	#N/A	#N/A	#N/A	#N/A	#N/A
P21926	928	0.645105	0.00830942	0.888072	0.0749876	0.722203	0.000393323	0.644864	0.000601278	1.13629	0.160702
P21953	594	#N/A	#N/A	0.643425	0.362311	#N/A	#N/A	#N/A	#N/A	#N/A	#N/A
P21964	1312	1.13543	0.0171039	0.413631	0.0858592	1.3831	0.421036	0.75992	0.00214374	0.744928	0.00557379
P21980	7052	0.835597	0.0546039	1.02536	3.44349e-08	0.927178	3.10623e-05	0.781653	0.00018504	1.37924	0.434304
P22033	4594	#N/A	#N/A	#N/A	#N/A	0.797552	0.0268848	#N/A	#N/A	0.600703	0.000997939
P22061	5110	0.761342	0.0867521	0.688332	0.41706	0.844166	0.0351955	1.11879	0.417252	#N/A	#N/A
P22087	2091	0.848756	0.413134	#N/A	#N/A	0.766902	0.0387149	1.14235	0.397066	0.628008	2.30828e-05
P22102	2618	0.739097	0.0194315	0.668919	0.288951	0.939311	0.0223608	0.723212	6.77429e-07	1.22988	0.351166
P22234	10606	0.775441	0.171029	0.705172	0.488856	1.00572	0.102358	0.833885	0.0160864	0.75823	0.00166844
P22307	6342	1.06024	0.248637	0.879886	0.0941257	1.19282	0.450285	1.03879	0.383559	1.10059	0.111193
P22314	7317	0.83497	0.0945072	0.751014	0.236034	0.964853	0.00472513	0.941819	0.120456	1.08705	0.029447
P22392	4831	#N/A	#N/A	#N/A	#N/A	0.748384	0.000900034	#N/A	#N/A	0.943762	0.0110514
P22570	2232	0.934603	0.484091	0.942334	0.0379248	#N/A	#N/A	#N/A	#N/A	#N/A	#N/A
P22626	3181	0.933349	0.46411	1.12477	2.1647e-05	1.11747	0.0483913	1.42853	0.010649	0.880751	1.86354e-07
P22695	7385	1.17804	0.254784	0.876144	0.137876	#N/A	#N/A	1.03496	0.326172	#N/A	#N/A
P23193	6917	1.03345	0.375164	2.19761	0.137541	#N/A	#N/A	1.26617	0.214822	#N/A	#N/A
P23219	5742	1.08718	0.37365	#N/A	#N/A	#N/A	#N/A	1.23932	0.368938	#N/A	#N/A
P23229	3655	0.890113	0.300484	0.807147	0.239028	0.634083	2.73348e-05	0.923373	0.196831	0.71879	0.00239088
P23246	6421	0.962174	0.432529	0.758732	0.18515	0.701769	1.8208e-05	1.04318	0.46084	0.679583	5.47534e-06
P23258	7283	#N/A	#N/A	1.17318	0.162061	#N/A	#N/A	0.803203	0.0432106	#N/A	#N/A
P23284	5479	0.782961	0.0176621	0.84761	0.0306965	0.768179	9.98102e-05	0.842651	9.10192e-06	1.66395	0.263965
P23381	7453	0.959354	0.450694	0.576066	0.0374748	1.7126	0.0457264	0.932505	0.123539	1.02007	0.00400885
P23396	6188	0.92818	0.456394	0.929704	0.105877	0.745829	9.46708e-05	0.649247	2.17365e-11	0.751929	2.95739e-05
P23434	2653	0.858782	0.381926	1.26615	0.006252	#N/A	#N/A	0.53693	0.00551457	#N/A	#N/A
P23469	5791	1.244	0.305525	#N/A	#N/A	#N/A	#N/A	#N/A	#N/A	#N/A	#N/A
P23497	6672	#N/A	#N/A	#N/A	#N/A	2.27836	0.00753088	#N/A	#N/A	#N/A	#N/A
P23526	191	0.772622	0.0559782	0.930874	0.0512525	1.44568	0.238568	0.997156	0.0544295	0.908756	8.78114e-05
P23528	1072	0.860348	0.0966002	0.751949	0.227008	0.942504	1.35397e-09	1.06144	0.29662	1.02077	7.17196e-06
P23588	1975	0.628812	0.0731215	1.06793	0.151556	#N/A	#N/A	0.648151	0.038296	0.604904	0.00231915
P23743	1606	1.15298	0.148867	0.948649	0.280538	0.892058	0.286013	0.747867	0.14356	0.649711	1.29568e-06
P23786	1376	1.23413	0.0575421	1.02513	0.146898	#N/A	#N/A	#N/A	#N/A	#N/A	#N/A
P23921	6240	1.1312	0.270298	0.775338	0.407392	#N/A	#N/A	0.220799	1.69196e-05	#N/A	#N/A
P24534	1933	0.853455	0.141728	0.594543	0.046749	0.681336	7.83808e-07	0.649247	6.60953e-05	0.749128	6.96901e-06
P24539	515	1.51611	0.058553	#N/A	#N/A	#N/A	#N/A	#N/A	#N/A	#N/A	#N/A
P24752	38	#N/A	#N/A	#N/A	#N/A	#N/A	#N/A	#N/A	#N/A	1.44715	0.12049
P25205	4172	0.917057	0.467087	0.620504	0.234942	#N/A	#N/A	0.310104	0.000147183	#N/A	#N/A
P25325	4357	0.813039	0.0592541	#N/A	#N/A	#N/A	#N/A	#N/A	#N/A	#N/A	#N/A
P25398	6206	0.866614	0.153128	0.807147	0.0774183	0.678781	2.06017e-13	0.776174	1.15922e-05	0.757063	2.39027e-08
P25685	3337	#N/A	#N/A	1.00583	0.11812	#N/A	#N/A	0.685407	0.024456	0.737226	0.0639524
P25705	498	1.1652	0.0142639	0.87591	0.0271651	0.869709	0.000212694	1.26343	0.095471	1.00397	0.00524079
P25786	5682	0.857529	0.333366	0.589748	0.199518	0.962299	0.017875	0.86621	0.0964975	0.891953	0.011178
P25787	5683	0.872881	0.240041	2.29842	0.0899977	0.936118	0.188662	1.24151	0.222191	1.69569	0.220606
P25788	5684	0.809279	0.148323	#N/A	#N/A	1.24454	0.438645	0.999347	0.0320378	1.21751	0.252835
P25789	5685	0.92395	0.469723	0.661201	0.348564	#N/A	#N/A	0.723212	0.0438216	1.37294	0.481081
P25815	6286	1.43903	0.181173	1.38041	0.0436801	#N/A	#N/A	#N/A	#N/A	#N/A	#N/A
P26006	3675	0.668289	0.0047587	1.04478	0.052046	0.362698	0.000116514	0.223538	0.000248262	0.54376	4.54227e-05
P26038	4478	1.12447	0.00448393	0.670323	0.122963	0.994865	4.94696e-09	1.3741	0.00246061	0.763131	1.44675e-27
P26196	1656	#N/A	#N/A	#N/A	#N/A	#N/A	#N/A	#N/A	#N/A	1.20001	0.047614
P26368	11338	0.84437	0.324154	0.645998	0.317445	0.778396	0.130382	0.734717	0.012652	0.686818	0.000409937
P26373	6137	0.817425	0.325074	0.722947	0.438019	0.992311	0.061067	0.72102	0.0245335	0.586	0.000495414
P26440	3712	#N/A	#N/A	#N/A	#N/A	0.836504	0.00674234	#N/A	#N/A	0.516689	9.62634e-07
P26447	6275	#N/A	#N/A	1.45315	0.194458	#N/A	#N/A	#N/A	#N/A	16.91	0.0195177
P26583	3148	0.728445	0.120487	1.18932	0.11535	0.307144	0.000129374	0.317775	0.00383614	#N/A	#N/A
P26599	5725	0.929276	0.467216	0.778379	0.222171	0.818624	7.11816e-08	0.888674	0.000155049	1.1482	0.168364
P26639	6897	1.25575	0.00572676	1.624	0.179383	1.12321	0.00722727	0.780192	4.70357e-10	#N/A	#N/A
P26640	7407	0.846406	0.294383	1.07846	0.127543	#N/A	#N/A	#N/A	#N/A	#N/A	#N/A
P26641	1937	0.854709	0.167714	0.74657	0.244674	0.943142	0.000183026	0.99606	0.209169	0.87375	3.52152e-06
P26885	2286	#N/A	#N/A	0.645881	0.339654	#N/A	#N/A	3.14378	0.11005	1.08449	0.0808146
P27105	2040	1.24196	0.228307	0.709733	0.443961	0.907383	0.0182882	0.839364	1.88692e-05	#N/A	#N/A
P27348	10971	0.993192	0.295839	0.909005	0.05556	1.22347	0.427941	1.61079	0.012921	1.7489	0.0785671
P27635	6134	0.65513	0.0990815	0.631497	0.266247	0.636637	2.67003e-09	#N/A	#N/A	0.424973	1.46622e-06
P27694	6117	0.847189	0.325164	1.51524	0.48209	0.503818	1.31482e-05	0.874977	0.0507777	0.605604	2.59312e-05
P27695	328	0.994445	0.408104	0.92374	0.186871	#N/A	#N/A	#N/A	#N/A	#N/A	#N/A
P27708	790	0.431741	0.0007487	0.913917	0.321589	#N/A	#N/A	0.663492	0.0127348	#N/A	#N/A
P27797	811	0.61816	5.03296e-09	0.773233	0.255195	0.963576	1.08203e-05	1.15714	0.174049	1.16593	0.0880089
P27816	4134	#N/A	#N/A	0.839891	0.26224	#N/A	#N/A	#N/A	#N/A	#N/A	#N/A
P27824	821	1.58817	1.33684e-07	0.760837	0.214578	0.800106	9.81702e-08	0.927026	0.1662	0.838044	3.12685e-05
P28062	5696	1.75626	0.176361	#N/A	#N/A	#N/A	#N/A	#N/A	#N/A	#N/A	#N/A
P28065	5698	#N/A	#N/A	#N/A	#N/A	3.15892	0.0320689	#N/A	#N/A	#N/A	#N/A
P28066	5686	0.942122	0.492307	1.02408	0.129707	0.918877	0.00544311	1.01633	0.17502	0.842244	0.00436222
P28070	5692	1.19606	0.0604993	1.10828	0.0715647	#N/A	#N/A	#N/A	#N/A	#N/A	#N/A
P28072	5694	0.912044	0.402426	0.93216	0.177073	#N/A	#N/A	0.962639	0.228666	0.926959	0.0237137
P28074	5693	0.685835	0.0618021	0.836032	0.199497	#N/A	#N/A	0.824571	0.0147027	1.03058	0.245865
P28331	4719	#N/A	#N/A	0.952157	0.193143	0.490408	0.00937456	#N/A	#N/A	#N/A	#N/A
P28340	5424	#N/A	#N/A	1.38754	0.272176	#N/A	#N/A	#N/A	#N/A	#N/A	#N/A
P28482	5594	0.66265	0.181093	1.14687	0.0438022	#N/A	#N/A	0.7002	0.108766	1.1846	0.363633
P28838	51056	1.02233	0.273425	0.692074	0.465025	2.53378	0.0339485	1.25521	0.0213045	1.20771	0.258853
P29034	6273	1.20248	0.0842004	0.78446	0.239213	0.949528	0.000100231	0.880273	0.00286383	0.940261	0.00391816
P29144	7174	0.628186	0.158919	0.657225	0.414737	0.721564	0.000997574	1.26069	0.47014	0.659513	0.00832745
P29218	3612	0.936169	0.494632	0.812293	0.399448	1.17047	0.39036	#N/A	#N/A	#N/A	#N/A
P29317	1969	#N/A	#N/A	#N/A	#N/A	#N/A	#N/A	0.711706	0.0223388	#N/A	#N/A
P29353	6464	0.546569	0.17785	#N/A	#N/A	#N/A	#N/A	#N/A	#N/A	#N/A	#N/A
P29373	1382	0.382081	2.73402e-05	0.816736	0.335597	0.885034	0.161541	0.719376	0.022939	1.20281	0.121082
P29401	7086	0.820871	0.0123553	0.885733	0.00104988	0.429107	4.33562e-17	0.495656	4.06751e-24	0.639443	1.67774e-14
P29466	834	0.909538	0.414197	0.675351	0.437231	#N/A	#N/A	1.86939	0.0214753	1.1538	0.120804
P29508	6317	0.964367	0.458356	1.30755	0.0387054	#N/A	#N/A	0.565968	5.33094e-07	0.454378	0.0034064
P29590	5371	1.43402	0.030708	#N/A	#N/A	1.60213	0.219656	2.13402	0.100619	#N/A	#N/A
P29692	1936	0.786721	0.0446983	0.755458	0.282174	0.76754	2.33766e-06	0.877716	0.0452657	0.70082	1.33779e-06
P29728	4939	#N/A	#N/A	#N/A	#N/A	4.83576	0.00184019	4.79347	0.000461915	6.45511	0.100796
P30038	8659	1.111	0.246315	0.812176	0.109493	#N/A	#N/A	2.19977	0.00305926	#N/A	#N/A
P30040	10961	0.715286	0.0868647	0.89427	0.0518063	#N/A	#N/A	1.56641	0.471133	0.731625	0.00666323
P30041	9588	0.842176	0.322728	#N/A	#N/A	1.02743	0.122873	1.09139	0.488463	1.1937	0.0226712
P30042	8209	0.882123	0.457729	1.05565	0.165975	#N/A	#N/A	#N/A	#N/A	#N/A	#N/A
P30043	645	0.952148	0.48749	1.604	0.0651409	#N/A	#N/A	1.39657	0.0346287	#N/A	#N/A
P30044	25824	1.08781	0.0835509	0.884564	0.0846649	1.05361	0.00368911	1.19622	0.243338	1.64762	0.113094
P30048	10935	0.846249	0.160894	0.856731	0.238166	0.628974	5.33594e-07	1.11166	0.426842	0.803038	0.0224901
P30049	513	#N/A	#N/A	1.10898	0.16277	#N/A	#N/A	#N/A	#N/A	#N/A	#N/A
P30050	6136	0.755076	0.185344	0.931809	0.0313149	#N/A	#N/A	0.712254	0.00247936	#N/A	#N/A
P30084	1892	1.01763	0.227224	0.895557	0.0058277	0.733697	8.15261e-12	0.916616	0.0642631	0.862081	4.2536e-06
P30085	51727	0.720926	0.0259274	0.938826	0.0309499	#N/A	#N/A	#N/A	#N/A	1.08099	0.0651238
P30086	5037	0.718419	0.013552	0.712539	0.484978	0.832673	0.000333836	0.857444	0.00835098	0.822641	0.00881514
P30101	2923	0.714033	6.64632e-06	0.820245	0.0254526	0.883757	5.52079e-10	1.17796	0.182134	1.18787	0.0352424
P30153	5518	1.26201	0.386842	0.901989	0.0857931	0.950166	0.0012241	0.87662	0.05615	0.782034	0.0214799
P30405	10105	0.92583	0.474236	1.17178	0.26169	1.43738	0.438145	1.96801	0.166775	#N/A	#N/A
P30419	4836	#N/A	#N/A	#N/A	#N/A	#N/A	#N/A	0.908398	0.13798	#N/A	#N/A
P30519	3163	#N/A	#N/A	0.732537	0.432656	#N/A	#N/A	0.679929	0.018482	#N/A	#N/A
P30520	159	0.770742	0.0349865	0.959525	0.0669491	0.858215	5.66465e-06	0.695452	1.42621e-05	1.14726	0.177719
P30566	158	0.819618	0.2502	0.91953	0.175365	#N/A	#N/A	#N/A	#N/A	#N/A	#N/A
P30622	6249	0.990685	0.0629779	#N/A	#N/A	#N/A	#N/A	#N/A	#N/A	0.710622	6.57702e-08
P30626	6717	0.562547	0.139949	0.878483	0.19954	#N/A	#N/A	0.873881	0.0756472	#N/A	#N/A
P30740	1992	0.287148	9.97479e-07	0.625182	0.344513	3.05675	0.012227	2.56247	0.00945605	#N/A	#N/A
P30838	218	1.64112	7.3847e-05	0.67079	0.381952	0.648769	1.02237e-08	1.59107	4.79888e-05	2.76034	0.00132814
P30876	5431	#N/A	#N/A	#N/A	#N/A	0.82054	0.00719279	#N/A	#N/A	#N/A	#N/A
P31040	6389	1.34535	0.00398096	0.832641	0.183602	0.885034	0.00229709	1.12353	0.455646	1.19767	0.172564
P31146	11151	1.58049	0.0460455	#N/A	#N/A	#N/A	#N/A	0.6224	0.0346252	#N/A	#N/A
P31150	2664	0.785467	0.293398	0.936019	0.151195	#N/A	#N/A	2.15923	0.0265372	1.88122	0.431
P31153	4144	1.54148	0.259304	0.796388	0.307009	0.587468	0.00138917	0.435023	0.00231263	0.426373	2.1266e-07
P31350	6241	#N/A	#N/A	1.15283	0.155356	#N/A	#N/A	#N/A	#N/A	#N/A	#N/A
P31483	7072	0.92489	0.44811	#N/A	#N/A	#N/A	#N/A	#N/A	#N/A	#N/A	#N/A
P31689	3301	0.720926	0.258808	0.540983	0.00837868	#N/A	#N/A	#N/A	#N/A	#N/A	#N/A
P31930	7384	1.15611	0.107239	1.20055	0.140132	0.976347	0.0250095	1.47163	0.103341	0.588101	8.18876e-07
P31937	11112	0.549545	0.0412779	1.03706	0.0692328	#N/A	#N/A	0.892509	0.0254867	#N/A	#N/A
P31939	471	0.79518	0.072269	0.750078	0.23231	0.97507	0.000813858	0.79115	0.00579162	0.796036	0.000259722
P31942	3189	1.13324	0.195152	#N/A	#N/A	#N/A	#N/A	2.05403	0.186681	#N/A	#N/A
P31943	3187	1.00823	0.306841	0.98268	0.00380826	0.603432	4.44883e-06	0.838268	0.191274	0.483783	3.85651e-07
P31946	7529	1.07434	0.134543	0.946778	0.0358469	0.969961	0.12576	0.853609	0.000942294	0.81914	8.47757e-06
P31947	2810	0.97502	0.306865	0.689969	0.404053	0.890142	6.11223e-10	1.24261	0.0521572	0.870949	7.56858e-09
P31948	10963	0.843743	0.117153	0.951924	0.0374081	0.790528	6.41285e-15	0.779096	0.0412677	0.981101	0.054166
P31949	6282	0.926457	0.394484	1.00315	5.07329e-08	0.884395	1.22607e-07	0.830598	7.67615e-05	1.9258	0.00804907
P32119	7001	0.847189	0.176014	0.967594	0.0708495	0.726034	2.46611e-08	0.472644	0.00509521	0.820541	0.00777303
P32320	978	0.566777	0.167119	#N/A	#N/A	#N/A	#N/A	#N/A	#N/A	#N/A	#N/A
P32969	6133	0.885726	0.277315	0.682251	0.438071	0.74136	0.0016133	0.673171	0.000451453	0.520889	9.2953e-11
P33121	2180	#N/A	#N/A	#N/A	#N/A	#N/A	#N/A	0.505152	9.71548e-05	#N/A	#N/A
P33176	3799	1.05742	0.418119	0.82656	0.233371	1.25539	0.485625	0.834433	0.000267188	#N/A	#N/A
P33240	1478	0.886353	0.449909	0.979172	0.200587	#N/A	#N/A	0.728143	0.0397001	#N/A	#N/A
P33316	1854	0.92489	0.460796	#N/A	#N/A	#N/A	#N/A	0.097524	2.39899e-05	#N/A	#N/A
P33991	4173	0.707766	0.032503	0.74657	0.377842	#N/A	#N/A	0.410916	0.0207866	#N/A	#N/A
P33993	4176	0.855335	0.461869	0.688683	0.437262	#N/A	#N/A	0.249837	2.74542e-05	#N/A	#N/A
P34896	6470	#N/A	#N/A	#N/A	#N/A	0.722841	0.0132239	1.07441	0.267665	0.727425	0.00285612
P34897	6472	0.858468	0.29368	0.958823	0.0250793	0.627059	0.000483496	0.846669	0.014719	0.654612	0.0021564
P34932	3308	1.54524	0.00149641	0.725754	0.419545	1.01785	0.0315965	0.995694	0.14705	1.24621	0.347718
P34949	4351	1.00807	0.366839	#N/A	#N/A	#N/A	#N/A	1.35	0.0152132	#N/A	#N/A
P35080	5217	#N/A	#N/A	#N/A	#N/A	1.18005	0.323649	1.48587	0.116021	1.13069	0.244275
P35221	1495	0.747557	0.00169939	0.663072	0.309123	0.547878	2.7427e-14	0.705679	0.0003044	0.552395	5.51187e-14
P35232	5245	0.979406	0.360832	0.759434	0.304359	0.980817	0.100636	0.808682	0.00145644	0.658813	0.00326793
P35237	5269	0.770272	0.0636016	0.686929	0.47244	2.22089	0.21072	1.00209	0.418645	1.49896	0.343971
P35241	5962	1.31778	0.266769	0.682251	0.409075	#N/A	#N/A	0.579117	6.18632e-07	#N/A	#N/A
P35244	6119	#N/A	#N/A	1.35982	0.259104	#N/A	#N/A	#N/A	#N/A	#N/A	#N/A
P35249	5984	0.592625	0.0865227	#N/A	#N/A	0.651324	0.000696888	#N/A	#N/A	0.749128	0.012405
P35250	5982	0.837007	0.339937	#N/A	#N/A	#N/A	#N/A	4.09601	0.140619	#N/A	#N/A
P35268	6146	0.845309	0.322925	0.833225	0.0511076	0.82054	0.00194601	0.759738	0.047413	#N/A	#N/A
P35270	6697	0.842176	0.327374	1.26405	0.0969707	0.822456	0.000869719	0.942915	0.370298	#N/A	#N/A
P35568	3667	#N/A	#N/A	#N/A	#N/A	#N/A	#N/A	2.47919	0.101933	#N/A	#N/A
P35573	178	1.10254	0.397792	0.703067	0.495957	#N/A	#N/A	0.803751	0.1677	0.725324	0.00262326
P35579	4627	0.854395	0.0029137	0.733706	0.155641	1.05617	2.13969e-07	0.979988	0.00706507	1.08939	5.86769e-13
P35606	9276	0.775755	0.107619	1.04899	0.0253074	0.872263	0.0160062	0.883195	0.000781333	1.09545	0.25528
P35611	118	0.697897	0.331019	#N/A	#N/A	#N/A	#N/A	#N/A	#N/A	#N/A	#N/A
P35613	682	0.913611	0.462831	0.746219	0.403767	0.955275	0.143946	0.885386	0.00688718	#N/A	#N/A
P35637	2521	0.829644	0.271074	#N/A	#N/A	0.324385	8.01349e-11	0.891231	0.180898	#N/A	#N/A
P35658	8021	0.369862	0.0042881	0.905848	0.246407	#N/A	#N/A	1.42341	0.280488	#N/A	#N/A
P35659	7913	0.810689	0.284247	1.07214	0.100474	#N/A	#N/A	0.664588	0.0107106	0.882851	0.0368766
P35754	2745	2.62052	0.0593047	#N/A	#N/A	#N/A	#N/A	1.9965	0.149625	#N/A	#N/A
P35813	5494	#N/A	#N/A	#N/A	#N/A	#N/A	#N/A	#N/A	#N/A	0.684717	0.0614038
P35914	3155	#N/A	#N/A	2.24953	0.175976	#N/A	#N/A	#N/A	#N/A	#N/A	#N/A
P35998	5701	0.787347	0.151042	0.869361	0.216139	0.784143	1.3533e-05	0.630071	0.000121856	1.03828	0.111672
P36542	509	1.26702	0.113272	0.934382	0.0643216	0.807769	0.000161719	0.969761	0.000724651	0.914357	0.00758471
P36543	529	0.903742	0.44692	1.18511	0.0199203	#N/A	#N/A	#N/A	#N/A	#N/A	#N/A
P36578	6124	0.894812	0.337762	0.776742	0.26041	0.682613	9.26638e-09	0.750606	2.09556e-05	0.547494	3.87183e-06
P36639	4521	#N/A	#N/A	#N/A	#N/A	#N/A	#N/A	0.853609	0.134694	#N/A	#N/A
P36871	5236	0.751317	0.125838	0.689268	0.448597	0.501902	2.88407e-05	0.682668	3.57003e-05	0.768732	4.78951e-07
P36952	5268	1.02985	0.195447	0.777443	0.0951677	1.02488	0.04934	1.50888	0.0275322	1.39791	0.495404
P36957	1743	1.12071	0.169291	0.808784	0.338113	#N/A	#N/A	1.35219	0.0232151	#N/A	#N/A
P37108	6727	1.09063	0.0954035	0.540983	0.14214	#N/A	#N/A	#N/A	#N/A	#N/A	#N/A
P37198	23636	0.802699	0.359715	#N/A	#N/A	#N/A	#N/A	0.874429	0.294111	1.00747	0.0106709
P37268	2222	1.27266	0.226782	0.660616	0.377542	#N/A	#N/A	#N/A	#N/A	#N/A	#N/A
P37802	8407	0.770428	0.000687508	0.731133	0.21845	0.890781	5.06259e-08	1.09797	0.49141	1.24061	0.250308
P37837	6888	0.818678	0.172702	0.944673	0.110993	0.86907	0.000473212	0.94675	0.00663023	0.894753	0.00478197
P38117	2109	1.18008	0.205881	1.1547	0.177538	#N/A	#N/A	1.28973	0.157534	0.919257	0.116473
P38159	27316	1.0217	0.421742	2.13586	0.192525	#N/A	#N/A	#N/A	#N/A	#N/A	#N/A
P38606	523	0.819931	0.214866	0.936253	0.00700572	#N/A	#N/A	0.636645	4.57132e-07	0.909456	0.00414639
P38646	3313	1.84884	5.68968e-06	0.857667	0.0900493	0.746468	3.56774e-08	0.962456	0.106009	0.887285	0.000776007
P38919	9775	1.5913	0.0113074	1.02303	0.0124274	#N/A	#N/A	#N/A	#N/A	#N/A	#N/A
P39019	6223	0.808339	0.129679	0.82656	0.208352	0.645577	0.000289719	0.613086	0.000149916	0.697786	1.95013e-05
P39023	6122	0.83873	0.267159	0.860941	0.0538841	1.02105	0.0834509	0.851417	0.00479692	0.569898	7.80682e-05
P39656	1650	0.888546	0.409058	0.759551	0.270009	#N/A	#N/A	0.779096	3.70649e-07	0.707121	4.62612e-06
P39687	8125	0.820088	0.235112	0.852755	0.193262	0.499987	0.0616885	#N/A	#N/A	#N/A	#N/A
P39748	2237	0.83497	0.183913	0.526248	0.0752831	3.12316	0.191751	#N/A	#N/A	#N/A	#N/A
P40121	822	0.742231	0.0391598	0.689268	0.464844	1.05489	0.0140425	1.22946	0.284225	0.987169	0.0108157
P40123	10486	#N/A	#N/A	0.904094	0.202171	#N/A	#N/A	#N/A	#N/A	#N/A	#N/A
P40199	4680	1.76895	0.0001927	1.4121	0.0361217	#N/A	#N/A	#N/A	#N/A	#N/A	#N/A
P40227	908	0.825571	0.0679763	0.779548	0.0711015	0.927178	0.00199099	0.619661	7.46917e-21	1.34003	0.447223
P40429	23521	0.890426	0.429643	0.813462	0.296396	#N/A	#N/A	0.655822	1.52316e-07	#N/A	#N/A
P40763	6774	0.612834	0.348106	0.673948	0.412696	0.872263	0.0907272	#N/A	#N/A	#N/A	#N/A
P40855	5824	0.39853	0.000352251	#N/A	#N/A	#N/A	#N/A	#N/A	#N/A	#N/A	#N/A
P40925	4190	1.18525	0.0640515	0.51888	0.13869	#N/A	#N/A	1.05797	0.478567	0.840144	0.0138099
P40926	4191	0.939929	0.5	0.874741	0.0870522	0.96613	8.09932e-06	1.18161	0.254258	0.781334	1.69784e-10
P40939	3030	1.06431	0.174725	0.81393	0.0460361	0.85566	0.0897489	1.06436	0.399044	0.806538	3.00031e-05
P41091	1968	#N/A	#N/A	0.687981	0.470123	#N/A	#N/A	0.773617	0.0771591	0.635709	0.0043619
P41208	1069	1.14624	0.33103	#N/A	#N/A	#N/A	#N/A	#N/A	#N/A	#N/A	#N/A
P41226	7318	1.15752	0.165182	#N/A	#N/A	#N/A	#N/A	#N/A	#N/A	#N/A	#N/A
P41227	8260	#N/A	#N/A	#N/A	#N/A	#N/A	#N/A	0.44105	0.00102774	#N/A	#N/A
P41236	5504	#N/A	#N/A	1.39631	0.0673475	#N/A	#N/A	#N/A	#N/A	#N/A	#N/A
P41240	1445	#N/A	#N/A	0.928301	0.160338	#N/A	#N/A	#N/A	#N/A	#N/A	#N/A
P41250	2617	0.706513	0.0115306	0.630328	0.0979797	1.45718	0.135501	1.10728	0.457557	#N/A	#N/A
P41252	3376	0.930216	0.478294	0.743296	0.290634	1.39715	0.331692	0.968117	0.1804	0.978068	0.0766696
P41567	10209	0.897632	0.424045	0.821648	0.113841	#N/A	#N/A	0.443789	1.49121e-05	#N/A	#N/A
P42025	10120	#N/A	#N/A	#N/A	#N/A	#N/A	#N/A	1.53299	0.00829717	#N/A	#N/A
P42126	1632	1.31026	0.217762	#N/A	#N/A	#N/A	#N/A	3.20788	0.116003	2.18367	0.241021
P42166	7112	0.622546	0.0293853	0.986188	0.0504126	1.64874	0.326325	0.794437	0.270881	0.782734	0.0075141
P42224	6772	0.979406	0.431061	#N/A	#N/A	3.64486	0.0357974	1.97733	0.045469	#N/A	#N/A
P42285	23517	1.17209	0.119057	0.821414	0.162813	#N/A	#N/A	0.817996	0.058972	#N/A	#N/A
P42330	8644	1.13293	0.0792486	0.97999	0.134126	0.312252	1.17031e-12	0.642124	4.31766e-08	0.40887	2.31452e-08
P42345	2475	0.92771	0.464867	#N/A	#N/A	#N/A	#N/A	0.696365	0.0281065	#N/A	#N/A
P42566	2060	0.619413	0.185727	0.79288	0.39009	#N/A	#N/A	0.697461	0.021597	0.832443	0.0202618
P42704	10128	0.778888	0.0184725	0.654652	0.204157	0.478914	7.91458e-10	0.488716	1.86813e-29	0.632442	0.00106003
P42765	10449	0.954028	0.450904	0.754756	0.3544	0.965491	0.0868034	0.901823	0.262599	1.04178	0.0803664
P42766	11224	#N/A	#N/A	1.8345	0.0537631	#N/A	#N/A	#N/A	#N/A	#N/A	#N/A
P42892	1889	1.01105	0.343582	0.54987	0.293135	#N/A	#N/A	#N/A	#N/A	#N/A	#N/A
P43034	5048	1.4489	0.0266304	1.10968	0.047785	#N/A	#N/A	#N/A	#N/A	1.80818	0.18615
P43243	9782	0.995385	0.393325	0.728795	0.399185	1.00572	0.0875595	0.901458	0.0198786	1.13279	0.117647
P43246	4436	0.711056	0.0261128	0.980224	0.00228388	#N/A	#N/A	1.08372	0.464339	#N/A	#N/A
P43250	2870	2.02837	6.24429e-05	#N/A	#N/A	#N/A	#N/A	#N/A	#N/A	#N/A	#N/A
P43304	2820	0.786721	0.212408	0.654652	0.337451	#N/A	#N/A	#N/A	#N/A	1.20561	0.372663
P43307	6745	1.22943	0.154794	1.32579	0.0526092	#N/A	#N/A	0.93634	0.251807	#N/A	#N/A
P43487	5902	0.773092	0.11075	#N/A	#N/A	#N/A	#N/A	0.757181	0.00721352	#N/A	#N/A
P43490	10135	0.663277	0.00132647	0.8434	0.0759981	0.976347	0.108711	0.73143	3.5619e-07	0.929059	8.85892e-05
P43686	5704	0.7886	0.166439	0.614423	0.18189	0.745191	0.0998927	0.671162	0.0258612	0.5846	1.11941e-05
P43897	10102	1.22692	0.290953	#N/A	#N/A	#N/A	#N/A	#N/A	#N/A	#N/A	#N/A
P45877	5480	1.92873	2.6543e-05	#N/A	#N/A	#N/A	#N/A	#N/A	#N/A	#N/A	#N/A
P45880	7417	1.10316	0.0887758	1.06045	0.0165149	1.56318	0.0168864	1.9461	0.000654729	1.13699	0.000473689
P45954	36	#N/A	#N/A	#N/A	#N/A	#N/A	#N/A	0.576378	0.0140953	#N/A	#N/A
P45973	23468	1.61856	0.141453	1.6226	0.347068	#N/A	#N/A	0.887578	0.199885	0.598603	0.000269567
P45974	8078	0.868494	0.256218	0.693477	0.457051	#N/A	#N/A	0.630436	2.97119e-06	1.11786	0.192309
P46013	4288	1.03862	0.154442	#N/A	#N/A	#N/A	#N/A	0.22299	0.000772451	0.99067	0.370353
P46060	5905	0.639152	0.0272983	0.818841	0.147263	0.468059	4.70279e-05	0.638472	0.000618075	0.594402	0.00328626
P46063	5965	1.36948	0.127066	0.937773	0.257407	#N/A	#N/A	1.12427	0.355212	#N/A	#N/A
P46087	4839	#N/A	#N/A	#N/A	#N/A	#N/A	#N/A	0.6224	0.000269208	#N/A	#N/A
P46108	1398	0.868181	0.464863	0.759902	0.335008	#N/A	#N/A	#N/A	#N/A	#N/A	#N/A
P46109	1399	0.899982	0.469921	0.651845	0.367061	#N/A	#N/A	#N/A	#N/A	#N/A	#N/A
P46379	7917	#N/A	#N/A	0.748324	0.440537	#N/A	#N/A	#N/A	#N/A	#N/A	#N/A
P46459	4905	0.755076	0.235513	1.1602	0.114079	0.920793	0.0025084	#N/A	#N/A	#N/A	#N/A
P46734	5606	0.80035	0.164494	0.985136	0.183607	#N/A	#N/A	0.767591	0.0208747	#N/A	#N/A
P46776	6157	#N/A	#N/A	0.841996	0.262578	#N/A	#N/A	0.533095	0.000728005	#N/A	#N/A
P46777	6125	0.912671	0.423764	0.964437	0.0490326	0.826926	0.134102	0.679929	0.000179655	0.648778	8.49528e-07
P46778	6144	0.92771	0.268248	0.694647	0.481679	0.772649	8.97899e-07	0.721751	0.000227542	#N/A	#N/A
P46781	6203	0.870061	0.427486	0.963384	0.0111196	#N/A	#N/A	#N/A	#N/A	#N/A	#N/A
P46782	6193	0.828391	0.177921	0.773935	0.242461	0.554902	1.17522e-15	0.776905	0.0197521	0.883085	0.00735714
P46783	6204	0.905152	0.427538	0.908187	0.167453	0.652601	0.00243967	0.632262	0.00167324	0.737926	0.0571751
P46926	10007	#N/A	#N/A	#N/A	#N/A	#N/A	#N/A	0.748962	0.00713815	#N/A	#N/A
P46937	10413	0.858155	0.355568	0.474325	0.107218	0.554264	0.00012586	#N/A	#N/A	0.764531	0.023856
P46939	7402	1.34974	0.398912	#N/A	#N/A	#N/A	#N/A	0.244358	0.00135777	#N/A	#N/A
P46940	8826	0.803953	0.0406111	0.848311	0.0132514	1.03318	0.00153708	2.54731	0.00755365	1.73163	0.148738
P46976	2992	1.17115	0.0446134	1.12056	0.0509005	0.858853	0.0113328	#N/A	#N/A	0.81704	0.0111486
P46977	3703	#N/A	#N/A	0.764813	0.391882	#N/A	#N/A	#N/A	#N/A	#N/A	#N/A
P47755	830	0.581346	6.29092e-05	0.777092	0.311876	#N/A	#N/A	0.994416	0.369296	1.47095	0.474597
P47756	832	#N/A	#N/A	#N/A	#N/A	1.15131	0.0908268	#N/A	#N/A	#N/A	#N/A
P47895	220	0.722492	0.00742182	0.730198	0.392838	0.900359	0.0140025	0.603772	7.29573e-19	0.652979	1.5989e-07
P47897	5859	0.892306	0.3834	0.762708	0.214749	#N/A	#N/A	0.386809	0.000614549	0.634775	6.20425e-05
P47914	6159	#N/A	#N/A	#N/A	#N/A	#N/A	#N/A	0.53419	0.00169777	#N/A	#N/A
P48047	539	1.18337	0.126163	0.988644	0.196567	0.662818	9.22886e-06	0.883743	0.00356786	0.854146	0.0658242
P48147	5550	0.713406	0.0173109	0.957303	0.14083	#N/A	#N/A	1.94354	0.0333853	1.60257	0.300468
P48163	4199	0.404169	0.040841	1.14652	0.0257674	#N/A	#N/A	#N/A	#N/A	#N/A	#N/A
P48444	372	0.804892	0.151057	0.9069	0.318003	#N/A	#N/A	1.0377	0.40195	1.08099	0.147389
P48506	2729	#N/A	#N/A	#N/A	#N/A	#N/A	#N/A	1.06455	0.47154	#N/A	#N/A
P48507	2730	0.809749	0.218042	0.938124	0.0759505	#N/A	#N/A	#N/A	#N/A	#N/A	#N/A
P48637	2937	0.754136	0.125176	0.930406	0.309077	0.961022	0.0353411	0.789323	0.0180987	0.795336	0.00204044
P48643	22948	0.852829	0.130294	0.632901	0.220933	0.701769	4.15039e-05	0.745858	0.000128869	0.750995	0.00863829
P48735	3418	0.868494	0.415947	1.42473	0.11442	#N/A	#N/A	1.50833	0.0768978	#N/A	#N/A
P48739	23760	0.911261	0.424042	0.83919	0.345098	#N/A	#N/A	0.995512	0.300627	0.794636	0.0354077
P49005	5425	0.680979	0.202226	#N/A	#N/A	#N/A	#N/A	#N/A	#N/A	#N/A	#N/A
P49023	5829	0.653564	0.035005	0.790775	0.230804	#N/A	#N/A	0.684312	0.00507862	1.06278	0.402245
P49207	6164	#N/A	#N/A	1.01531	0.000155793	#N/A	#N/A	#N/A	#N/A	#N/A	#N/A
P49247	22934	#N/A	#N/A	#N/A	#N/A	#N/A	#N/A	#N/A	#N/A	0.438275	7.64824e-05
P49257	3998	0.659204	0.131613	#N/A	#N/A	#N/A	#N/A	#N/A	#N/A	0.942361	0.247254
P49321	4678	0.773875	0.084644	0.718971	0.432513	0.444433	4.60601e-12	0.546792	8.4285e-05	0.471881	1.02116e-11
P49327	2194	0.717166	0.004672	0.647635	0.105642	2.77643	0.318825	0.311748	9.77358e-36	0.553795	1.41734e-15
P49354	2339	#N/A	#N/A	0.857082	0.210039	#N/A	#N/A	#N/A	#N/A	#N/A	#N/A
P49356	2342	#N/A	#N/A	0.444504	0.048067	#N/A	#N/A	0.438858	0.000848972	#N/A	#N/A
P49366	1725	0.465265	0.0123079	#N/A	#N/A	#N/A	#N/A	0.902371	0.346893	#N/A	#N/A
P49368	7203	0.79706	0.0353177	0.792178	0.128315	0.703685	1.50846e-08	0.742936	0.000752635	0.79907	0.000708384
P49411	7284	0.907345	0.397379	0.751482	0.322134	1.16089	0.30466	1.29995	0.271842	0.969666	0.0173927
P49419	501	2.00158	0.000284523	0.842347	0.257823	#N/A	#N/A	#N/A	#N/A	#N/A	#N/A
P49441	3628	1.39814	0.247406	0.722012	0.416754	#N/A	#N/A	#N/A	#N/A	#N/A	#N/A
P49458	6726	0.971887	0.41123	#N/A	#N/A	1.01019	0.0103789	#N/A	#N/A	#N/A	#N/A
P49588	16	0.618473	0.000447049	0.701897	0.498378	1.07277	0.00146327	0.936888	0.0171093	1.20467	0.183265
P49589	833	1.15643	0.0295835	0.823753	0.299781	#N/A	#N/A	#N/A	#N/A	0.830342	0.0178341
P49591	6301	1.37606	0.0571967	0.667282	0.429751	#N/A	#N/A	0.896892	0.265547	#N/A	#N/A
P49711	10664	1.65005	0.178405	0.839891	0.277508	#N/A	#N/A	#N/A	#N/A	#N/A	#N/A
P49720	5691	1.13872	0.114618	#N/A	#N/A	#N/A	#N/A	1.23494	0.244338	#N/A	#N/A
P49736	4171	0.897632	0.403303	0.621674	0.436077	#N/A	#N/A	0.284354	0.00298288	#N/A	#N/A
P49748	37	1.0806	0.277495	#N/A	#N/A	0.843528	1.25778e-05	0.643768	0.00106958	1.12509	0.187264
P49753	10965	1.40206	0.0985077	#N/A	#N/A	#N/A	#N/A	#N/A	#N/A	#N/A	#N/A
P49755	10972	0.968753	0.442602	1.40754	0.218351	0.948251	0.179251	0.864019	0.0641261	1.10409	0.283163
P49770	8892	0.807399	0.316747	#N/A	#N/A	#N/A	#N/A	#N/A	#N/A	#N/A	#N/A
P49773	3094	1.72884	0.00347125	0.951807	0.245088	#N/A	#N/A	#N/A	#N/A	#N/A	#N/A
P49790	9972	#N/A	#N/A	0.955315	0.00904832	#N/A	#N/A	#N/A	#N/A	#N/A	#N/A
P49792	5903	0.996638	0.371095	1.04022	0.159535	1.06383	0.397944	0.893605	0.185131	0.742127	6.04308e-05
P49821	4723	0.589962	0.0772191	0.559928	0.0930398	#N/A	#N/A	#N/A	#N/A	#N/A	#N/A
P49902	22978	1.44702	0.115474	0.949351	0.0473124	#N/A	#N/A	#N/A	#N/A	#N/A	#N/A
P49903	22929	#N/A	#N/A	0.404509	0.210422	#N/A	#N/A	#N/A	#N/A	#N/A	#N/A
P49915	8833	0.920504	0.448221	0.750078	0.344722	#N/A	#N/A	0.639933	0.00189298	0.729525	0.0160075
P49959	4361	1.8385	0.1202	1.37772	0.0712913	#N/A	#N/A	1.18399	0.384418	#N/A	#N/A
P50148	2776	#N/A	#N/A	#N/A	#N/A	#N/A	#N/A	0.462965	0.00385408	0.787635	0.00621251
P50213	3419	1.20734	0.164555	1.1616	0.0530762	#N/A	#N/A	#N/A	#N/A	#N/A	#N/A
P50224	101929857	#N/A	#N/A	0.976716	0.249971	#N/A	#N/A	#N/A	#N/A	#N/A	#N/A
P50238	1396	0.497692	0.00132302	1.46121	0.00591689	#N/A	#N/A	0.892509	0.0530065	#N/A	#N/A
P50395	2665	0.956221	0.439933	0.70026	0.490763	#N/A	#N/A	0.851965	0.000545021	0.75963	1.29059e-07
P50402	2010	0.957788	0.44582	0.867256	0.141983	0.826287	0.00339566	1.21448	0.355052	#N/A	#N/A
P50416	1374	1.47005	0.0449935	0.902105	0.200149	#N/A	#N/A	0.746223	0.0115141	0.52649	0.0221494
P50440	2628	0.702754	0.246991	1.25598	0.182993	#N/A	#N/A	#N/A	#N/A	#N/A	#N/A
P50453	5272	0.830271	0.361848	#N/A	#N/A	1.61682	0.13608	1.11276	0.457631	#N/A	#N/A
P50454	871	0.801759	0.0311974	0.651845	0.182993	0.596408	4.97029e-06	0.558115	2.01012e-16	0.494285	5.117e-12
P50502	6767	0.959197	0.475768	0.85907	0.191172	1.52742	0.364375	#N/A	#N/A	#N/A	#N/A
P50552	7408	0.96656	0.441996	0.927599	0.0713234	#N/A	#N/A	0.757181	2.95047e-05	0.5853	5.46313e-05
P50570	1785	#N/A	#N/A	0.845855	0.118663	#N/A	#N/A	1.02071	0.238096	1.87142	0.0466666
P50579	10988	0.383021	0.00213886	#N/A	#N/A	#N/A	#N/A	1.09194	0.494795	#N/A	#N/A
P50895	4059	0.410749	0.0134484	1.17844	0.209046	0.336517	3.08671e-05	#N/A	#N/A	#N/A	#N/A
P50897	5538	0.758836	0.113281	1.09881	0.170102	#N/A	#N/A	0.84046	0.1762	0.840844	0.0237086
P50914	9045	1.28206	0.237837	0.931575	0.196349	1.2107	0.394719	0.937436	0.361749	#N/A	#N/A
P50990	10694	0.885413	0.351284	0.733238	0.367146	0.883757	0.0109531	0.5835	2.67727e-10	0.537692	4.20906e-16
P50991	10575	0.850009	0.12793	0.624481	0.0521314	0.853106	0.00126186	0.796994	0.000492807	0.762664	1.24856e-05
P50995	311	0.790167	0.0765694	0.900234	0.0339081	0.556818	2.355e-06	0.452555	7.28023e-17	0.705721	0.00571802
P51003	10914	#N/A	#N/A	0.27014	0.000219599	0.773287	0.110804	#N/A	#N/A	#N/A	#N/A
P51114	8087	#N/A	#N/A	#N/A	#N/A	#N/A	#N/A	#N/A	#N/A	0.999071	0.000507088
P51116	9513	#N/A	#N/A	#N/A	#N/A	#N/A	#N/A	#N/A	#N/A	1.38344	0.488458
P51148	5878	1.1182	0.0397815	0.833927	0.22298	#N/A	#N/A	#N/A	#N/A	#N/A	#N/A
P51149	7879	0.764476	0.0621766	0.682017	0.452309	0.588107	7.28836e-05	0.547157	7.86516e-05	0.494985	0.000824888
P51153	5872	0.643225	0.0407531	#N/A	#N/A	#N/A	#N/A	#N/A	#N/A	#N/A	#N/A
P51451	640	0.838887	0.367559	#N/A	#N/A	#N/A	#N/A	#N/A	#N/A	#N/A	#N/A
P51553	3421	0.995385	0.399509	0.997415	0.285167	#N/A	#N/A	0.947298	0.341169	#N/A	#N/A
P51571	6748	0.918311	0.456557	0.909356	0.197729	1.09065	0.30327	#N/A	#N/A	0.668615	0.000197138
P51572	10134	1.04003	0.342328	#N/A	#N/A	0.909299	0.0131493	#N/A	#N/A	0.906655	0.0198904
P51610	3054	0.723275	0.1187	#N/A	#N/A	#N/A	#N/A	#N/A	#N/A	#N/A	#N/A
P51648	224	0.53388	0.00686018	#N/A	#N/A	#N/A	#N/A	1.81844	0.113506	#N/A	#N/A
P51649	7915	#N/A	#N/A	#N/A	#N/A	#N/A	#N/A	0.885386	0.269158	#N/A	#N/A
P51659	3295	2.02508	0.000286601	1.00127	0.0867144	1.29243	0.481093	1.13194	0.373721	1.11739	0.0445899
P51665	5713	0.959197	0.449991	0.837319	0.173242	#N/A	#N/A	0.701296	0.00250027	#N/A	#N/A
P51809	6845	0.627873	0.0843453	#N/A	#N/A	#N/A	#N/A	#N/A	#N/A	#N/A	#N/A
P51858	3068	0.83591	0.102322	1.1174	0.084836	1.23049	0.378154	1.37301	0.232826	1.37153	0.433571
P51965	7324	#N/A	#N/A	#N/A	#N/A	#N/A	#N/A	0.280518	0.000440489	#N/A	#N/A
P51991	220988	1.10316	0.33317	1.48016	0.0116281	1.06064	0.259724	1.453	0.106973	0.798837	0.000828958
P52209	5226	0.733145	0.0172806	1.03951	0.000490495	1.09256	0.0978416	0.816353	0.00076827	0.885652	0.000146013
P52272	4670	0.976899	0.314091	0.934148	0.0376999	0.674311	1.17209e-08	0.939445	0.0836032	0.606304	2.86004e-07
P52294	3836	#N/A	#N/A	0.829717	0.228074	#N/A	#N/A	#N/A	#N/A	#N/A	#N/A
P52306	5910	0.774031	0.374017	#N/A	#N/A	#N/A	#N/A	#N/A	#N/A	#N/A	#N/A
P52434	5437	#N/A	#N/A	1.00057	0.167045	#N/A	#N/A	#N/A	#N/A	#N/A	#N/A
P52564	5608	#N/A	#N/A	#N/A	#N/A	3.61804	0.0924786	#N/A	#N/A	#N/A	#N/A
P52565	396	0.815858	0.264124	1.10231	0.0530917	1.20623	0.432135	1.19147	0.336238	0.706421	0.056715
P52566	397	0.887293	0.418935	0.658628	0.347794	0.658348	0.000620124	0.626418	4.72009e-05	0.883551	0.00453316
P52597	3185	0.88792	0.386549	0.91111	0.0325865	0.685167	5.04194e-06	0.774165	0.0065573	1.3839	0.484558
P52701	2956	0.618473	0.00779451	#N/A	#N/A	#N/A	#N/A	0.540765	0.058916	0.985769	0.092718
P52735	7410	1.65944	0.101711	#N/A	#N/A	#N/A	#N/A	#N/A	#N/A	#N/A	#N/A
P52788	6611	1.17303	0.269605	#N/A	#N/A	#N/A	#N/A	#N/A	#N/A	#N/A	#N/A
P52888	7064	1.05679	0.344645	#N/A	#N/A	0.980817	0.0573218	1.01578	0.245109	0.731625	0.012619
P52895	101930400	0.695861	0.261426	#N/A	#N/A	0.381216	1.29372e-05	#N/A	#N/A	0.371764	0.00222328
P52907	829	0.953401	0.444441	0.978119	0.0489743	0.943781	0.000232175	1.00921	0.236392	0.898254	0.000155869
P52943	1397	1.25042	0.082277	#N/A	#N/A	#N/A	#N/A	2.3203	0.00876516	#N/A	#N/A
P52948	4928	1.19496	0.0490081	#N/A	#N/A	#N/A	#N/A	0.885386	0.195545	0.665114	0.00127607
P53041	5536	2.65499	0.0510347	0.930406	0.0905538	1.08299	0.185001	0.866758	0.0131534	#N/A	#N/A
P53384	4682	#N/A	#N/A	#N/A	#N/A	#N/A	#N/A	0.283806	4.97825e-05	#N/A	#N/A
P53396	47	0.582443	0.00898083	0.97005	0.18733	1.35182	0.491627	#N/A	#N/A	2.03035	0.289469
P53582	23173	0.668916	0.0038895	0.899533	0.059403	0.545324	1.65413e-05	0.856896	0.0497401	0.546794	0.000374621
P53597	8802	#N/A	#N/A	0.674299	0.405478	#N/A	#N/A	1.44916	0.249961	#N/A	#N/A
P53602	4597	#N/A	#N/A	0.720141	0.468042	#N/A	#N/A	#N/A	#N/A	0.718323	0.000597586
P53611	5876	#N/A	#N/A	#N/A	#N/A	0.5383	3.14623e-08	#N/A	#N/A	0.560796	0.000817563
P53618	1315	0.912044	0.429567	0.671024	0.36567	1.11172	0.0398579	0.954055	0.435235	1.42498	0.473534
P53621	1314	1.03799	0.250638	0.71827	0.429789	0.966769	0.0232781	0.870046	0.00624726	1.05508	0.00198194
P53634	1075	1.01732	0.333692	1.21739	0.00465007	#N/A	#N/A	0.772522	0.0380359	#N/A	#N/A
P53801	754	0.899042	0.455144	#N/A	#N/A	#N/A	#N/A	#N/A	#N/A	#N/A	#N/A
P53990	9798	1.14295	0.000789481	#N/A	#N/A	#N/A	#N/A	0.791698	0.164429	#N/A	#N/A
P53999	10923	1.09157	0.22967	0.764813	0.36138	#N/A	#N/A	0.853061	0.086414	#N/A	#N/A
P54098	5428	#N/A	#N/A	#N/A	#N/A	0.943781	0.0131149	#N/A	#N/A	#N/A	#N/A
P54105	1207	1.09361	0.016448	1.23002	0.150283	#N/A	#N/A	0.515014	0.0018545	0.687518	0.0198212
P54136	5917	1.32718	0.00958444	0.765515	0.287875	1.10278	0.154236	1.09943	0.486865	0.981101	0.0158763
P54577	8565	0.793927	0.248696	0.864099	0.22249	0.724119	0.000113238	1.13632	0.353135	0.690318	0.000117643
P54578	9097	0.670169	0.0149176	0.849715	0.181376	1.7541	0.105407	1.61079	0.131334	1.23011	0.302602
P54619	5571	#N/A	#N/A	0.947947	0.308577	#N/A	#N/A	0.801012	0.00378471	#N/A	#N/A
P54709	483	0.613774	0.295665	1.25703	0.20078	#N/A	#N/A	0.970857	0.378443	0.279348	5.05258e-05
P54725	5886	0.901392	0.477483	0.837435	0.353272	#N/A	#N/A	0.795533	0.00208413	#N/A	#N/A
P54727	5887	0.829957	0.221209	1.02373	0.0451202	0.694107	0.00959668	#N/A	#N/A	#N/A	#N/A
P54753	2049	0.744894	0.143763	#N/A	#N/A	#N/A	#N/A	#N/A	#N/A	#N/A	#N/A
P54819	204	1.09345	0.273369	0.722012	0.448592	#N/A	#N/A	1.15056	0.391257	0.787635	0.00395967
P54886	5832	#N/A	#N/A	0.769725	0.356107	#N/A	#N/A	1.0125	0.389331	#N/A	#N/A
P54920	8775	1.00165	0.350661	0.775689	0.371308	0.885034	0.0043047	0.504057	8.04707e-06	0.793936	0.000227792
P55010	1983	0.66782	0.0034427	#N/A	#N/A	0.701131	0.00220514	#N/A	#N/A	0.604904	9.18931e-05
P55011	6558	#N/A	#N/A	0.616411	0.216775	#N/A	#N/A	0.720472	0.0901905	#N/A	#N/A
P55036	5710	0.551112	0.0356583	1.11915	0.0869731	0.791167	0.184327	#N/A	#N/A	#N/A	#N/A
P55060	1434	0.850949	0.263385	0.882225	0.0317181	1.04212	0.0569621	0.934696	0.218109	7.12232	0.039109
P55072	7415	0.628186	9.3555e-10	0.886903	2.10325e-06	0.896528	0.000379198	0.97524	0.0217538	1.33956	0.262138
P55081	4236	#N/A	#N/A	#N/A	#N/A	#N/A	#N/A	#N/A	#N/A	0.766631	0.00954125
P55084	3032	1.1793	0.0588252	1.0767	0.0400559	#N/A	#N/A	1.10728	0.467873	#N/A	#N/A
P55145	7873	#N/A	#N/A	1.16383	0.154961	#N/A	#N/A	#N/A	#N/A	#N/A	#N/A
P55209	4673	0.65701	0.00969189	0.737098	0.327484	0.698576	0.00372581	0.567064	1.64193e-07	0.7762	0.00266538
P55212	839	#N/A	#N/A	#N/A	#N/A	0.726673	0.0164168	#N/A	#N/A	#N/A	#N/A
P55263	132	0.946508	0.488931	0.929236	0.111058	0.846721	0.000122902	0.642124	0.0194261	#N/A	#N/A
P55265	103	1.13919	0.12699	#N/A	#N/A	#N/A	#N/A	1.61846	0.214185	1.89522	0.0750842
P55327	7163	0.653721	0.124772	1.30615	0.28232	0.781588	0.0269641	#N/A	#N/A	#N/A	#N/A
P55735	6396	0.841863	0.316465	1.50963	0.123747	0.942504	0.200177	0.860731	0.00281272	#N/A	#N/A
P55769	4809	1.02264	0.409009	#N/A	#N/A	#N/A	#N/A	#N/A	#N/A	0.34936	0.00213039
P55786	9520	0.847346	0.363344	1.11073	0.0160454	1.26433	0.497791	0.862375	0.286389	0.975267	0.224369
P55795	3188	0.857842	0.320325	0.850416	0.213451	#N/A	#N/A	0.959899	0.278617	0.847845	0.0545286
P55809	5019	0.946195	0.493058	1.06898	0.0611484	1.06319	0.215515	0.994964	0.392682	#N/A	#N/A
P55884	8662	0.970947	0.421507	0.636058	0.244588	0.7586	0.0339513	0.856348	0.102319	#N/A	#N/A
P56192	4141	1.0217	0.422804	0.662604	0.356197	#N/A	#N/A	0.734717	0.00287996	0.571998	0.0248249
P56211	10776	0.904682	0.412716	#N/A	#N/A	1.39013	0.406056	#N/A	#N/A	#N/A	#N/A
P56385	521	1.05695	0.281544	#N/A	#N/A	#N/A	#N/A	#N/A	#N/A	0.625907	0.0316138
P56537	3692	0.899825	0.308719	0.708446	0.472503	1.11427	0.126979	0.835711	0.00588254	0.688218	1.1591e-05
P56945	9564	#N/A	#N/A	#N/A	#N/A	#N/A	#N/A	1.8557	0.131083	#N/A	#N/A
P57740	57122	#N/A	#N/A	0.980224	0.294691	#N/A	#N/A	#N/A	#N/A	#N/A	#N/A
P58107	#N/A	3.34865	0.0705651	0.756393	0.261746	#N/A	#N/A	0.699105	0.00138751	0.66278	1.10679e-06
P58546	136319	0.607194	0.257799	0.833927	0.343135	#N/A	#N/A	0.997156	0.323872	#N/A	#N/A
P59998	100526693	#N/A	#N/A	1.47349	0.150522	#N/A	#N/A	0.714445	0.209487	#N/A	#N/A
P60059	23480	0.643225	0.0160352	#N/A	#N/A	0.934841	0.0750306	#N/A	#N/A	#N/A	#N/A
P60174	7167	0.959981	0.383594	0.760837	0.109895	0.685167	1.54579e-20	0.757181	1.61827e-08	0.883551	1.76713e-06
P60228	3646	0.825571	0.278898	0.697454	0.485426	#N/A	#N/A	0.972501	0.00116421	1.22521	0.378364
P60468	10952	#N/A	#N/A	0.526949	0.0432674	#N/A	#N/A	#N/A	#N/A	#N/A	#N/A
P60510	5531	0.783431	3.61836e-06	#N/A	#N/A	#N/A	#N/A	#N/A	#N/A	#N/A	#N/A
P60660	4637	0.781081	0.348055	0.67617	0.402822	0.853106	8.75606e-09	0.635002	5.62546e-06	0.87515	1.29693e-09
P60709	60	0.821185	0.182735	0.504496	0.0896868	#N/A	#N/A	1.07824	0.456454	1.36943	0.47911
P60842	1973	0.948388	0.469259	0.718503	0.404599	0.97507	0.0281826	0.742936	2.64717e-06	0.518789	9.60952e-05
P60866	6224	0.734085	0.399308	1.12442	0.0524044	0.875456	0.0080529	0.648151	0.00287486	#N/A	#N/A
P60900	5687	0.922697	0.43736	0.685759	0.471387	1.12385	0.0889013	1.01962	0.222714	1.06838	0.00183294
P60903	6281	0.893246	0.413305	0.81697	0.281197	#N/A	#N/A	0.803569	0.11275	1.05298	0.28629
P60953	998	0.720612	0.158195	0.50625	0.00565074	#N/A	#N/A	0.578569	0.000187169	0.639209	2.38873e-07
P60981	11034	0.88228	0.199738	0.911929	0.0151276	1.03446	0.0400961	1.36351	0.0282146	1.17854	0.139055
P60983	2764	0.864735	0.33609	1.80117	0.082728	#N/A	#N/A	0.862375	0.129501	#N/A	#N/A
P61006	4218	0.770742	0.0331738	#N/A	#N/A	#N/A	#N/A	#N/A	#N/A	#N/A	#N/A
P61011	6729	0.844996	0.207383	0.88164	0.215553	#N/A	#N/A	1.16371	0.427133	#N/A	#N/A
P61019	5862	1.04551	0.32577	1.27738	0.073673	1.28285	0.490468	1.19494	0.0767154	0.975967	0.0106694
P61020	5869	1.44467	0.110568	#N/A	#N/A	#N/A	#N/A	1.44314	0.188321	#N/A	#N/A
P61026	10890	1.04802	0.400183	1.73697	0.119906	#N/A	#N/A	#N/A	#N/A	#N/A	#N/A
P61077	7323	0.931783	0.48485	0.571388	0.0766572	#N/A	#N/A	#N/A	#N/A	#N/A	#N/A
P61081	9040	1.01888	0.384897	0.925845	0.175023	#N/A	#N/A	1.58303	0.000707428	0.929059	0.0321285
P61086	3093	0.406519	1.80995e-05	#N/A	#N/A	#N/A	#N/A	#N/A	#N/A	#N/A	#N/A
P61088	7334	#N/A	#N/A	1.0981	0.077416	#N/A	#N/A	0.843747	0.000289075	#N/A	#N/A
P61106	51552	0.774188	0.158389	0.924091	0.12477	#N/A	#N/A	0.760468	0.0275313	0.789035	0.0781107
P61158	10096	0.907971	0.331367	1.35491	2.94846e-06	0.446348	6.54153e-10	0.482872	6.84445e-06	0.502686	2.58531e-08
P61160	10097	0.915491	0.459245	1.0739	0.00142601	0.486577	6.15604e-06	0.91205	0.282928	0.549594	0.000478387
P61163	10121	0.708706	0.147922	#N/A	#N/A	#N/A	#N/A	#N/A	#N/A	#N/A	#N/A
P61165	746	#N/A	#N/A	#N/A	#N/A	#N/A	#N/A	#N/A	#N/A	0.506187	0.0174015
P61201	9318	1.33282	0.00128206	#N/A	#N/A	#N/A	#N/A	#N/A	#N/A	#N/A	#N/A
P61204	377	0.730795	0.0589552	#N/A	#N/A	1.76177	0.281955	#N/A	#N/A	#N/A	#N/A
P61221	6059	0.597168	0.0188008	0.582615	0.185464	#N/A	#N/A	0.662396	0.00970256	0.843645	0.0250093
P61224	5908	0.985985	0.399089	0.931809	0.0842823	#N/A	#N/A	0.98565	0.300668	#N/A	#N/A
P61225	5912	0.910791	0.483448	#N/A	#N/A	#N/A	#N/A	#N/A	#N/A	#N/A	#N/A
P61247	6189	0.844683	0.186818	0.823519	0.110466	0.686444	9.36946e-06	0.726134	4.6043e-08	0.779934	4.88208e-05
P61289	10197	0.858155	0.290447	#N/A	#N/A	0.920154	0.243415	0.613999	0.0126626	#N/A	#N/A
P61313	6138	1.18901	0.00665327	0.770193	0.34905	#N/A	#N/A	0.569255	0.0232972	0.560796	0.000179972
P61326	4116	#N/A	#N/A	#N/A	#N/A	#N/A	#N/A	0.773069	9.35935e-06	0.871649	0.00428153
P61353	6155	1.03909	0.295026	0.926196	0.132322	0.628974	0.000106493	0.72102	0.0202674	#N/A	#N/A
P61513	6168	0.938049	0.49784	0.980224	0.119464	0.604709	0.201457	0.612538	0.000448644	#N/A	#N/A
P61586	387	0.857685	0.377903	0.926898	0.0414736	0.588107	0.0410932	0.69253	0.0003028	0.619606	3.51532e-08
P61604	3336	0.951521	0.455609	0.968296	0.0869128	0.766902	0.00175925	0.799185	3.46854e-05	0.680517	1.05309e-05
P61769	567	#N/A	#N/A	0.860941	0.0477676	#N/A	#N/A	#N/A	#N/A	#N/A	#N/A
P61916	10577	0.619413	0.0091643	0.648337	0.314883	0.404204	3.99499e-07	#N/A	#N/A	#N/A	#N/A
P61923	22818	0.88228	0.32551	0.733472	0.376484	0.932287	0.039608	1.05414	0.47028	1.28472	0.31135
P61956	6613	#N/A	#N/A	#N/A	#N/A	#N/A	#N/A	1.25685	0.306268	#N/A	#N/A
P61960	51569	0.593095	0.00356445	0.685876	0.432722	0.445071	0.00172699	1.02711	0.325602	#N/A	#N/A
P61964	11091	#N/A	#N/A	#N/A	#N/A	0.961022	4.01708e-07	#N/A	#N/A	1.24901	0.299097
P61970	10204	0.890426	0.366521	0.450819	0.00911536	0.800106	0.000843855	0.944924	0.116686	1.51646	0.411245
P61978	3190	0.865675	0.280001	0.815801	0.452693	0.761793	7.21908e-09	0.67445	6.7516e-10	#N/A	#N/A
P61981	7532	0.904682	0.468311	0.482745	0.0631752	#N/A	#N/A	1.26087	0.171725	0.798837	0.0244849
P62081	6201	0.766669	0.0383973	0.711955	0.412757	0.800745	6.10239e-06	0.783114	0.00249701	0.951463	0.0232461
P62136	5499	#N/A	#N/A	#N/A	#N/A	0.66601	5.03905e-05	1.14509	0.479011	#N/A	#N/A
P62140	5500	#N/A	#N/A	1.11529	6.49716e-05	#N/A	#N/A	0.804847	0.175122	#N/A	#N/A
P62158	801	0.771368	0.255442	0.789605	0.129113	0.828841	6.30182e-06	0.814709	0.00575948	0.985769	0.000957807
P62191	5700	0.912201	0.413696	1.15096	0.169172	#N/A	#N/A	#N/A	#N/A	#N/A	#N/A
P62195	5705	0.92677	0.458901	0.691373	0.469807	0.362059	0.00189451	0.600485	8.12449e-09	#N/A	#N/A
P62241	6202	0.907345	0.412886	0.882342	0.0902329	0.817986	0.00074646	0.859818	0.063856	0.619606	2.72202e-07
P62244	6210	1.28112	0.141354	0.945492	0.0725862	#N/A	#N/A	0.627331	1.23481e-08	0.780634	8.9728e-05
P62249	6217	0.816328	0.314176	0.758966	0.355868	0.751576	2.56919e-05	0.685407	1.75055e-05	0.546794	0.000188943
P62256	7328	#N/A	#N/A	#N/A	#N/A	#N/A	#N/A	#N/A	#N/A	0.532091	0.000454881
P62258	7531	0.900139	0.328027	0.786097	0.125045	1.22538	0.393171	1.28681	0.126822	1.02288	0.000202501
P62263	6208	0.963427	0.44159	1.0139	0.122201	0.896528	0.182714	0.463513	0.00605162	0.383666	0.00129365
P62266	6228	#N/A	#N/A	0.77183	0.334247	#N/A	#N/A	#N/A	#N/A	#N/A	#N/A
P62269	6222	0.990685	0.101397	0.998818	0.0119705	#N/A	#N/A	#N/A	#N/A	#N/A	#N/A
P62273	6235	#N/A	#N/A	0.90959	0.277102	#N/A	#N/A	#N/A	#N/A	#N/A	#N/A
P62277	6207	#N/A	#N/A	1.06092	0.0948071	#N/A	#N/A	#N/A	#N/A	#N/A	#N/A
P62280	6205	0.762596	0.140141	1.38017	0.0473852	4.02863	0.160217	0.689243	0.0404207	0.543993	0.0110238
P62306	6636	#N/A	#N/A	#N/A	#N/A	0.901636	0.00597704	#N/A	#N/A	0.693119	0.00165018
P62308	6637	#N/A	#N/A	#N/A	#N/A	#N/A	#N/A	0.819092	0.117888	#N/A	#N/A
P62310	27258	0.793613	0.257653	#N/A	#N/A	#N/A	#N/A	0.810326	0.225143	#N/A	#N/A
P62314	6632	0.763536	0.0787053	1.02794	9.66662e-09	0.943781	0.0818583	#N/A	#N/A	#N/A	#N/A
P62316	6633	0.990685	0.374444	0.769374	0.41679	1.31542	0.453494	#N/A	#N/A	#N/A	#N/A
P62318	6634	0.904525	0.431132	1.40894	0.000149562	0.741998	0.00019779	0.891413	0.0758109	0.810039	0.000580795
P62328	7114	0.691788	0.00940922	0.816503	0.300728	#N/A	#N/A	0.610347	4.91647e-07	0.751229	0.000115863
P62330	382	#N/A	#N/A	0.656406	0.0837737	#N/A	#N/A	#N/A	#N/A	#N/A	#N/A
P62333	5706	0.862385	0.204277	0.609044	0.172396	#N/A	#N/A	1.38122	0.365168	#N/A	#N/A
P62341	51714	#N/A	#N/A	0.957771	0.110161	#N/A	#N/A	#N/A	#N/A	#N/A	#N/A
P62424	6130	0.891053	0.392566	1.21949	0.0271239	0.708155	3.82199e-05	0.679929	5.14575e-07	0.495685	5.79085e-07
P62495	2107	1.23851	0.0890948	0.827963	0.193364	#N/A	#N/A	0.613634	0.0127567	#N/A	#N/A
P62633	7555	#N/A	#N/A	1.05706	0.0215012	0.462312	5.47206e-07	0.385713	1.17336e-07	#N/A	#N/A
P62701	6191	0.938362	0.494017	1.03636	0.00798013	1.00317	0.156868	0.710062	2.09282e-07	#N/A	#N/A
P62714	5516	#N/A	#N/A	1.03776	0.0675739	#N/A	#N/A	#N/A	#N/A	0.964065	0.115179
P62736	59	#N/A	#N/A	0.777911	0.121107	#N/A	#N/A	#N/A	#N/A	#N/A	#N/A
P62750	6147	0.872881	0.331861	0.934967	0.10569	0.819901	1.81618e-08	0.75572	8.36288e-06	0.485183	0.00259518
P62753	6194	1.15549	0.209202	0.905848	0.308145	#N/A	#N/A	0.684312	0.0286868	0.753329	0.00107276
P62805	121504	7.89008	0.00181343	12.2637	0.00110708	0.558095	1.70735e-10	5.38574	0.0271172	7.04461	0.0332989
P62807	3017	2.7872	0.0638232	#N/A	#N/A	0.485938	5.0991e-05	#N/A	#N/A	#N/A	#N/A
P62820	5861	0.939616	0.499615	0.622726	0.23032	1.49294	0.253395	1.11276	0.477351	1.00257	0.00616261
P62826	5901	0.989432	0.356983	0.784694	0.195048	1.02168	0.000268972	0.952229	0.0377155	0.766631	1.19095e-06
P62829	9349	1.61668	0.114121	0.802001	0.24793	#N/A	#N/A	0.875524	0.198602	#N/A	#N/A
P62834	5906	0.995698	0.380759	#N/A	#N/A	0.881203	0.128516	0.891413	0.298208	#N/A	#N/A
P62841	6209	0.566307	0.0479656	0.801768	0.216227	#N/A	#N/A	#N/A	#N/A	#N/A	#N/A
P62847	6229	0.759149	0.0852742	0.428716	0.19306	0.614926	0.00836406	#N/A	#N/A	0.957297	0.101448
P62851	6230	#N/A	#N/A	1.03285	0.11216	#N/A	#N/A	#N/A	#N/A	#N/A	#N/A
P62854	101929876	0.628343	0.137818	0.789839	0.189174	#N/A	#N/A	0.547888	0.0106301	#N/A	#N/A
P62857	6234	0.860505	0.303266	0.940229	0.132869	0.563203	2.09978e-05	0.554462	0.000144644	0.548894	2.00607e-05
P62861	#N/A	0.87664	0.341741	#N/A	#N/A	0.671757	0.00344398	0.625688	0.00403714	0.650411	1.97162e-05
P62873	2782	1.06745	0.21092	0.979172	0.0252415	1.22411	0.424885	0.729238	0.11208	1.1762	0.264375
P62879	2783	0.774815	0.239465	0.921635	0.00137008	#N/A	#N/A	1.19147	0.30834	0.978768	0.0286528
P62888	6156	0.779828	0.299143	0.968296	0.00932936	0.768179	0.000451316	0.660205	1.18212e-06	0.529291	7.70519e-07
P62891	6170	#N/A	#N/A	1.01987	0.128987	#N/A	#N/A	#N/A	#N/A	#N/A	#N/A
P62899	6160	1.08499	0.286927	1.01496	0.221834	#N/A	#N/A	0.624227	0.0067516	#N/A	#N/A
P62906	4736	1.05319	0.191937	0.772532	0.298499	0.426553	3.17121e-05	0.736361	0.00753054	0.499886	0.000172597
P62910	6161	1.29616	0.00842896	0.97695	0.17522	#N/A	#N/A	#N/A	#N/A	#N/A	#N/A
P62913	6135	0.923324	0.461113	0.832173	0.139954	0.818624	0.00159425	0.725768	0.0017351	0.493585	0.000573261
P62917	6132	0.758523	0.0615743	0.710785	0.475896	#N/A	#N/A	0.61473	9.2828e-05	1.09989	0.282287
P62937	5478	0.922697	0.373821	0.752885	0.173927	0.840974	5.58133e-16	0.972683	0.00797175	2.01681	0.0161449
P62942	2280	0.779671	0.498323	0.795686	0.193568	0.901636	0.00315533	1.06729	0.421106	0.947262	0.00132613
P62979	6233	0.900452	0.335658	1.04022	0.0719005	0.825648	0.0236357	0.817448	0.00505206	0.798137	0.000281355
P62993	2885	#N/A	#N/A	0.885499	0.00782164	#N/A	#N/A	#N/A	#N/A	#N/A	#N/A
P62995	6434	1.28488	0.183378	#N/A	#N/A	#N/A	#N/A	#N/A	#N/A	#N/A	#N/A
P63000	5879	0.829957	0.311028	0.716165	0.419735	#N/A	#N/A	0.893057	0.080378	#N/A	#N/A
P63010	163	0.902332	0.359754	0.851118	0.119746	#N/A	#N/A	#N/A	#N/A	#N/A	#N/A
P63104	7534	0.96656	0.360581	0.862812	0.0034706	1.27774	0.497107	1.40698	3.8206e-05	1.38064	0.470456
P63151	5520	1.12134	0.0756425	0.91532	0.0364909	1.86074	0.17937	#N/A	#N/A	#N/A	#N/A
P63162	6638	#N/A	#N/A	#N/A	#N/A	#N/A	#N/A	0.847034	0.0694285	#N/A	#N/A
P63167	8655	0.837477	0.348161	#N/A	#N/A	1.33585	0.453243	#N/A	#N/A	0.650411	0.00141712
P63172	6993	1.28018	0.220856	0.423805	0.000996557	#N/A	#N/A	#N/A	#N/A	#N/A	#N/A
P63173	6169	0.907345	0.456816	0.957069	0.0354231	#N/A	#N/A	0.722116	0.000472795	#N/A	#N/A
P63208	6500	0.952148	0.483531	#N/A	#N/A	0.644938	0.00587876	0.501317	0.0185626	0.664414	0.0078519
P63220	6227	0.853455	0.19585	0.982329	0.0611138	0.690914	2.81882e-08	0.718098	4.79174e-05	0.543293	0.000603681
P63241	1984	0.896066	0.366815	0.928067	0.188614	0.812877	0.000138743	1.27877	0.217602	0.596502	1.25389e-08
P63244	10399	0.865675	0.183732	0.732771	0.378191	0.817347	1.55799e-06	0.913511	0.120483	0.591601	2.62287e-09
P63261	71	0.804579	0.0994759	#N/A	#N/A	0.794359	6.02183e-06	1.21576	0.162929	1.99184	0.128758
P63279	7329	0.552678	0.0160583	0.865853	0.164836	#N/A	#N/A	#N/A	#N/A	#N/A	#N/A
P63313	9168	0.904838	0.391657	0.865151	0.191462	#N/A	#N/A	0.394479	1.35024e-08	0.341659	8.8148e-06
P67775	5515	0.950268	0.476854	#N/A	#N/A	#N/A	#N/A	0.859636	0.00151503	#N/A	#N/A
P67812	23478	0.745834	0.0244383	#N/A	#N/A	#N/A	#N/A	#N/A	#N/A	#N/A	#N/A
P67870	1460	0.781708	0.0664764	#N/A	#N/A	0.696022	0.00062613	0.75572	0.00612072	#N/A	#N/A
P67936	7171	0.731578	0.128017	0.990398	0.256703	0.900998	0.0612663	0.738005	0.000732511	0.859047	0.0341811
P68032	70	0.721239	0.00395347	#N/A	#N/A	#N/A	#N/A	#N/A	#N/A	#N/A	#N/A
P68036	7332	0.827137	0.337606	#N/A	#N/A	#N/A	#N/A	0.776357	0.207007	#N/A	#N/A
P68104	1915	0.706827	0.0030541	#N/A	#N/A	0.936118	6.21918e-10	0.832424	5.79488e-10	0.686818	3.116e-24
P68366	7277	0.964367	0.446397	0.922337	0.109259	0.982732	0.00989004	1.28681	0.156551	1.46045	0.473928
P68371	10383	0.894342	0.403386	1.11845	0.0207763	1.14237	0.252321	0.91826	0.0698346	1.07678	0.0601401
P68400	1457	#N/A	#N/A	0.595362	0.160047	#N/A	#N/A	#N/A	#N/A	#N/A	#N/A
P68402	5049	1.02452	0.445319	1.14126	0.0687915	#N/A	#N/A	#N/A	#N/A	#N/A	#N/A
P68431	8350	14.9233	0.126512	11.5753	0.0588832	#N/A	#N/A	#N/A	#N/A	#N/A	#N/A
P69849	408050	1.01606	0.39161	#N/A	#N/A	#N/A	#N/A	#N/A	#N/A	#N/A	#N/A
P78318	3476	#N/A	#N/A	0.912163	0.137204	#N/A	#N/A	#N/A	#N/A	#N/A	#N/A
P78344	1982	0.741917	0.0423553	0.740606	0.391797	0.78095	0.00384016	#N/A	#N/A	#N/A	#N/A
P78347	2969	0.79377	0.15042	0.821648	0.287313	#N/A	#N/A	0.380234	0.00138416	#N/A	#N/A
P78371	10576	0.860035	0.101746	0.805978	0.0652072	0.648131	2.05449e-12	0.693991	2.21924e-11	0.634309	0.000705172
P78406	8480	0.668603	0.206939	1.03332	0.109915	#N/A	#N/A	1.55655	0.108927	#N/A	#N/A
P78417	9446	1.16363	0.059708	0.925494	0.0501691	#N/A	#N/A	#N/A	#N/A	#N/A	#N/A
P78504	182	#N/A	#N/A	#N/A	#N/A	0.205614	4.60752e-05	#N/A	#N/A	#N/A	#N/A
P78527	5591	0.933036	0.474361	0.852287	0.00932466	0.894612	0.00553119	0.87936	2.98453e-06	1.24201	0.261861
P80294	4496	#N/A	#N/A	#N/A	#N/A	#N/A	#N/A	#N/A	#N/A	0.887052	0.000986056
P80404	18	#N/A	#N/A	0.743763	0.443977	#N/A	#N/A	#N/A	#N/A	#N/A	#N/A
P82650	56945	#N/A	#N/A	#N/A	#N/A	#N/A	#N/A	#N/A	#N/A	0.301752	3.00474e-06
P82673	60488	0.862541	0.386053	0.845972	0.303615	#N/A	#N/A	0.843747	0.00131857	#N/A	#N/A
P82675	64969	#N/A	#N/A	0.898831	0.143396	#N/A	#N/A	0.610347	7.83282e-05	#N/A	#N/A
P82930	65993	#N/A	#N/A	0.37118	0.0227657	#N/A	#N/A	#N/A	#N/A	#N/A	#N/A
P83731	6152	0.907971	0.411229	1.11915	0.0420951	#N/A	#N/A	0.674998	6.96623e-08	0.633609	5.97339e-10
P84077	375	#N/A	#N/A	0.837786	0.0757402	#N/A	#N/A	0.855253	0.080031	#N/A	#N/A
P84085	381	#N/A	#N/A	0.903743	0.333684	#N/A	#N/A	0.844295	0.0101665	#N/A	#N/A
P84090	2079	0.84343	0.171047	1.05179	0.133888	#N/A	#N/A	0.796081	0.0269541	0.750529	0.0613301
P84095	391	0.840296	0.333496	0.912864	0.395924	#N/A	#N/A	0.997156	0.106716	1.10269	0.0908937
P84098	6143	1.01277	0.214008	1.07635	0.0670319	#N/A	#N/A	0.551175	0.00295836	0.477482	0.000757199
P84103	6428	0.952461	0.475972	0.768789	0.296987	0.789251	0.00292826	1.07879	0.481629	0.806538	0.00615625
P84243	3020	#N/A	#N/A	#N/A	#N/A	0.560011	3.51667e-08	#N/A	#N/A	3.92161	0.0300456
P85037	221937	0.818678	0.199497	#N/A	#N/A	#N/A	#N/A	#N/A	#N/A	0.859047	0.0224014
P98172	1947	0.40135	0.0351857	#N/A	#N/A	#N/A	#N/A	#N/A	#N/A	#N/A	#N/A
P98175	8241	#N/A	#N/A	0.985136	0.094333	#N/A	#N/A	2.53069	0.184338	#N/A	#N/A
P98179	5935	1.12071	0.343056	1.27247	0.0249616	#N/A	#N/A	0.0651986	7.79616e-08	0.0399068	1.43496e-09
P98194	27032	#N/A	#N/A	#N/A	#N/A	3.01908	0.485594	#N/A	#N/A	0.633609	0.0101992
P99999	54205	1.60321	0.0221824	1.05881	0.0173266	1.24071	0.452618	1.19713	0.245679	0.804438	0.00282314
Q00059	7019	#N/A	#N/A	1.11144	0.0275805	#N/A	#N/A	0.839364	0.103538	1.34213	0.456687
Q00169	5306	#N/A	#N/A	0.36276	0.0480789	#N/A	#N/A	#N/A	#N/A	#N/A	#N/A
Q00341	3069	0.74787	0.133443	#N/A	#N/A	1.71515	0.405864	0.696913	0.13754	0.649711	0.243681
Q00403	2959	0.79142	0.286608	#N/A	#N/A	#N/A	#N/A	#N/A	#N/A	#N/A	#N/A
Q00534	1021	0.344954	1.06233e-08	0.60729	0.111437	#N/A	#N/A	0.723212	0.000634988	#N/A	#N/A
Q00610	1213	0.962801	0.385327	0.926898	0.00102303	1.02168	0.00012597	1.24553	0.103216	1.3433	0.427231
Q00653	4791	#N/A	#N/A	0.521336	0.232984	#N/A	#N/A	4.12012	0.143826	#N/A	#N/A
Q00688	2287	0.893559	0.403602	1.41561	0.0497678	1.77837	0.234363	1.68603	0.0484487	1.22521	0.293914
Q00796	6652	0.469025	4.1995e-05	0.751482	0.382448	0.946973	0.160266	1.10673	0.482458	0.99207	0.0131245
Q00839	3192	0.881027	0.289031	0.748909	0.262288	0.916961	0.0501611	1.06071	0.415817	0.866048	0.000311714
Q01081	7307	1.38968	0.0588215	1.14441	0.0184342	#N/A	#N/A	0.831146	0.146218	#N/A	#N/A
Q01082	6711	0.857842	0.214855	1.08875	0.00326935	0.839058	6.94142e-05	0.925565	0.183575	1.84645	0.132056
Q01085	7073	0.997735	0.476653	#N/A	#N/A	#N/A	#N/A	#N/A	#N/A	1.34073	0.431605
Q01105	6418	0.809592	0.087271	0.939177	0.096597	0.690914	0.00152664	0.578569	5.72752e-07	0.654612	1.14342e-05
Q01130	6427	0.897632	0.40015	0.967594	0.156024	0.711986	0.0761165	0.673354	0.0769831	#N/A	#N/A
Q01469	2171	0.848129	0.305481	0.802469	0.278017	1.69089	0.0417701	2.35628	0.000280878	0.81634	2.88534e-05
Q01518	10487	1.13543	0.0471857	0.68342	0.323416	0.751576	8.43768e-07	0.709697	8.07211e-12	0.553095	3.33922e-12
Q01581	3157	1.35726	0.113795	0.630445	0.237285	#N/A	#N/A	0.628427	0.000170714	#N/A	#N/A
Q01658	1810	#N/A	#N/A	1.0746	0.166134	#N/A	#N/A	0.88977	0.181521	#N/A	#N/A
Q01780	5394	#N/A	#N/A	#N/A	#N/A	#N/A	#N/A	0.631714	8.01915e-08	#N/A	#N/A
Q01813	5214	1.13919	0.0312361	0.574662	0.0985751	#N/A	#N/A	0.740744	1.89522e-06	#N/A	#N/A
Q01844	2130	0.990372	0.422412	1.11319	0.101079	#N/A	#N/A	0.602676	0.00185482	0.784834	0.000116943
Q01970	5331	1.08342	0.391082	1.70539	0.0265103	#N/A	#N/A	#N/A	#N/A	#N/A	#N/A
Q02218	4967	1.05648	0.320127	0.77183	0.327151	#N/A	#N/A	1.29685	0.261579	#N/A	#N/A
Q02338	622	#N/A	#N/A	1.06548	0.157287	#N/A	#N/A	0.43064	9.00981e-06	#N/A	#N/A
Q02543	6142	0.907031	0.429204	0.683888	0.443059	0.883118	0.0262183	0.662944	7.63433e-07	0.493585	0.0021693
Q02750	5604	#N/A	#N/A	#N/A	#N/A	#N/A	#N/A	0.84813	0.0481377	#N/A	#N/A
Q02790	2288	0.712153	0.0154496	0.831822	0.102376	0.895251	0.00176019	0.670614	2.53162e-08	0.537692	1.87742e-07
Q02809	5351	0.809279	0.143845	1.21809	0.0728345	0.872263	0.118472	1.06016	0.404054	#N/A	#N/A
Q02818	4924	0.994132	0.454039	1.06232	0.107516	#N/A	#N/A	#N/A	#N/A	#N/A	#N/A
Q02878	6128	1.06745	0.386261	0.764462	0.319725	#N/A	#N/A	0.419134	0.0018536	#N/A	#N/A
Q03001	667	#N/A	#N/A	0.150507	0.000940414	#N/A	#N/A	#N/A	#N/A	#N/A	#N/A
Q03135	857	0.52589	0.0883864	0.513618	0.0159847	#N/A	#N/A	0.728691	0.0234827	1.13419	0.0980014
Q03154	95	0.506622	0.017605	0.997415	0.196312	#N/A	#N/A	#N/A	#N/A	#N/A	#N/A
Q03169	7127	#N/A	#N/A	#N/A	#N/A	#N/A	#N/A	0.689791	0.00284088	#N/A	#N/A
Q03252	84823	0.591215	0.073367	1.10126	0.0964431	1.18324	0.255321	1.29521	0.184998	0.790435	0.00562614
Q03518	6890	#N/A	#N/A	0.812526	0.342623	#N/A	#N/A	2.42385	0.077784	3.20725	0.0025782
Q03701	10153	1.00149	0.429729	#N/A	#N/A	#N/A	#N/A	#N/A	#N/A	#N/A	#N/A
Q04206	5970	0.78954	0.000542684	#N/A	#N/A	#N/A	#N/A	0.796081	0.00193648	#N/A	#N/A
Q04323	51035	0.916117	0.481742	0.495725	0.0209686	#N/A	#N/A	#N/A	#N/A	#N/A	#N/A
Q04446	2632	0.684268	0.24364	0.547298	0.110692	#N/A	#N/A	#N/A	#N/A	#N/A	#N/A
Q04637	1981	0.589022	0.00329148	0.880939	0.278918	0.786058	0.00998653	0.537478	0.00329811	#N/A	#N/A
Q04695	3872	#N/A	#N/A	#N/A	#N/A	1.11874	0.0786401	#N/A	#N/A	#N/A	#N/A
Q04760	2739	1.29178	0.144361	0.853223	0.166708	0.736251	0.0296478	0.633906	0.118188	0.695919	0.000713847
Q04837	6742	0.673616	0.0111572	0.766918	0.367608	0.770733	0.0399505	0.941636	0.128016	0.763131	1.62961e-05
Q04917	7533	0.781081	0.191997	0.807966	0.138797	#N/A	#N/A	1.19732	0.315775	#N/A	#N/A
Q05048	1477	#N/A	#N/A	1.47665	0.13186	0.828203	0.000147449	0.447624	0.0170259	#N/A	#N/A
Q05209	5782	#N/A	#N/A	0.939878	0.434759	#N/A	#N/A	#N/A	#N/A	#N/A	#N/A
Q05519	9295	0.642911	0.0116049	#N/A	#N/A	#N/A	#N/A	#N/A	#N/A	#N/A	#N/A
Q05655	5580	0.582756	0.0917331	#N/A	#N/A	#N/A	#N/A	0.354483	0.00201776	#N/A	#N/A
Q06124	5781	0.965777	0.469391	0.777794	0.247846	#N/A	#N/A	#N/A	#N/A	#N/A	#N/A
Q06203	5471	#N/A	#N/A	1.09214	0.0354608	#N/A	#N/A	#N/A	#N/A	1.32673	0.454335
Q06210	2673	#N/A	#N/A	0.752885	0.387307	#N/A	#N/A	0.733622	0.205959	#N/A	#N/A
Q06323	5720	0.899199	0.376676	1.23002	0.0106265	1.1462	0.34881	0.888126	0.0283721	1.22101	0.365692
Q06481	334	0.970633	0.430903	0.777794	0.025362	#N/A	#N/A	#N/A	#N/A	1.48145	0.364122
Q06609	5888	#N/A	#N/A	#N/A	#N/A	0.683251	5.33448e-05	#N/A	#N/A	#N/A	#N/A
Q06787	2332	#N/A	#N/A	0.83112	0.376811	#N/A	#N/A	#N/A	#N/A	#N/A	#N/A
Q06830	5052	0.79048	0.0204825	0.854392	0.11756	0.896528	8.93298e-07	1.11696	0.389604	0.845745	4.16699e-12
Q07020	6141	1.23037	0.287659	0.765515	0.294819	0.782227	0.00113486	0.638289	1.30149e-07	#N/A	#N/A
Q07021	708	0.811472	0.207505	1.02232	0.150792	0.705601	0.00167751	0.991129	0.33996	0.441076	0.00143792
Q07065	10970	0.780141	0.0124882	0.615593	0.202115	1.14939	0.217729	1.167	0.294994	0.915757	0.0011666
Q07157	7082	1.21533	0.25865	#N/A	#N/A	#N/A	#N/A	0.901275	0.224842	0.896154	0.000887214
Q07666	10657	0.965934	0.450258	0.769491	0.314122	0.893335	0.000722143	1.0461	0.397104	0.749828	0.000125114
Q07812	581	#N/A	#N/A	#N/A	#N/A	0.581083	0.00189806	#N/A	#N/A	#N/A	#N/A
Q07866	3831	#N/A	#N/A	0.998116	0.131487	#N/A	#N/A	#N/A	#N/A	#N/A	#N/A
Q07954	4035	#N/A	#N/A	1.35386	0.0279484	#N/A	#N/A	#N/A	#N/A	#N/A	#N/A
Q07955	6426	0.951521	0.468733	1.33316	0.000694803	0.649408	8.20553e-06	0.813613	0.316446	0.740027	0.00283521
Q07960	392	0.767295	0.0504101	0.711487	0.455628	0.632806	0.00022085	0.774165	0.0234603	0.451577	1.05812e-05
Q08170	6429	#N/A	#N/A	#N/A	#N/A	#N/A	#N/A	1.56915	0.0756589	#N/A	#N/A
Q08209	5530	#N/A	#N/A	0.80551	0.379311	#N/A	#N/A	#N/A	#N/A	#N/A	#N/A
Q08211	1660	1.00353	0.309071	0.76762	0.148293	0.978263	0.0595296	1.00811	0.196275	0.960565	0.000104723
Q08257	1429	0.818051	0.282615	0.253651	0.00880932	#N/A	#N/A	1.03825	0.475676	#N/A	#N/A
Q08378	2802	0.78907	0.268727	#N/A	#N/A	#N/A	#N/A	#N/A	#N/A	#N/A	#N/A
Q08380	3959	1.10536	0.158369	1.0249	0.250284	1.07085	0.199404	0.804847	0.0876498	2.06769	0.0172661
Q08722	961	#N/A	#N/A	#N/A	#N/A	0.887588	0.0313819	#N/A	#N/A	#N/A	#N/A
Q08945	6749	0.723745	0.106456	0.689969	0.44745	0.93101	1.22418e-05	1.24407	0.161738	1.47725	0.378733
Q08AF3	162394	0.781551	0.144568	#N/A	#N/A	#N/A	#N/A	1.04208	0.394949	0.912256	0.0453514
Q08J23	54888	1.07246	0.268663	0.91953	0.0181186	#N/A	#N/A	0.698009	0.000113892	1.06092	0.306521
Q09028	5928	0.876954	0.410703	0.8434	0.0482436	#N/A	#N/A	1.07423	0.489443	0.638509	0.000354451
Q09161	4686	0.712779	0.187721	0.69605	0.48665	0.646854	0.00251079	0.6224	0.0061985	#N/A	#N/A
Q09666	79026	0.696487	6.08498e-08	0.729964	0.427903	0.446987	3.37632e-25	0.554097	9.90168e-34	0.562896	8.86269e-30
Q10567	162	0.850636	0.3264	#N/A	#N/A	#N/A	#N/A	#N/A	#N/A	#N/A	#N/A
Q10570	29894	1.05836	0.296587	#N/A	#N/A	#N/A	#N/A	#N/A	#N/A	#N/A	#N/A
Q10713	23203	0.806459	0.362432	0.949	0.134959	#N/A	#N/A	0.662396	1.22859e-05	#N/A	#N/A
Q12765	9805	1.13449	0.159536	#N/A	#N/A	0.821817	0.00716142	#N/A	#N/A	#N/A	#N/A
Q12768	9897	#N/A	#N/A	#N/A	#N/A	#N/A	#N/A	#N/A	#N/A	0.99137	0.0197465
Q12769	23279	3.70426	0.0898655	0.659915	0.42597	#N/A	#N/A	#N/A	#N/A	#N/A	#N/A
Q12792	5756	0.768235	0.207491	#N/A	#N/A	#N/A	#N/A	0.396671	0.00486724	#N/A	#N/A
Q12797	444	0.795807	0.276149	0.80551	0.209315	0.920154	0.15168	0.857444	0.00320861	0.982968	0.135129
Q12800	7024	0.92771	0.465038	#N/A	#N/A	0.832034	0.180102	0.787862	0.00173629	0.727425	8.79318e-05
Q12802	11214	#N/A	#N/A	#N/A	#N/A	0.414421	0.000968227	#N/A	#N/A	#N/A	#N/A
Q12824	6598	0.806459	0.378871	#N/A	#N/A	#N/A	#N/A	#N/A	#N/A	0.791836	0.0812367
Q12849	2926	#N/A	#N/A	0.723064	0.401726	#N/A	#N/A	#N/A	#N/A	#N/A	#N/A
Q12874	10946	0.817738	0.23583	#N/A	#N/A	#N/A	#N/A	#N/A	#N/A	#N/A	#N/A
Q12882	1806	2.38272	0.0505179	#N/A	#N/A	#N/A	#N/A	#N/A	#N/A	#N/A	#N/A
Q12904	9255	1.08906	0.35505	#N/A	#N/A	#N/A	#N/A	0.693626	0.0677014	#N/A	#N/A
Q12905	3608	1.0828	0.345087	0.911929	0.19542	0.852468	0.00169677	1.49957	0.10528	#N/A	#N/A
Q12906	3609	0.96844	0.42775	0.844101	0.163607	0.974431	0.0611882	0.939627	0.408376	0.887052	0.0391027
Q12907	10960	1.13543	0.0271424	0.904795	0.0142875	0.855022	0.0106834	#N/A	#N/A	#N/A	#N/A
Q12929	2059	#N/A	#N/A	0.89848	0.267433	#N/A	#N/A	#N/A	#N/A	#N/A	#N/A
Q12931	10131	0.944315	0.489664	0.772298	0.323165	#N/A	#N/A	0.481593	3.31015e-06	0.767798	0.0823012
Q12933	7186	#N/A	#N/A	#N/A	#N/A	#N/A	#N/A	0.497482	0.000331347	#N/A	#N/A
Q12955	288	#N/A	#N/A	#N/A	#N/A	#N/A	#N/A	0.561585	0.282719	#N/A	#N/A
Q12959	1739	0.78766	0.194224	1.17669	0.00442901	#N/A	#N/A	#N/A	#N/A	#N/A	#N/A
Q12972	5511	#N/A	#N/A	0.48064	0.0224794	#N/A	#N/A	#N/A	#N/A	#N/A	#N/A
Q12996	1479	#N/A	#N/A	0.705523	0.49622	#N/A	#N/A	0.661483	0.0217605	0.948663	0.191573
Q13011	1891	1.11507	0.284331	0.957771	0.000250773	0.763709	0.000398406	0.972501	0.127055	#N/A	#N/A
Q13033	29966	#N/A	#N/A	1.47735	0.0969892	#N/A	#N/A	#N/A	#N/A	#N/A	#N/A
Q13043	6789	#N/A	#N/A	#N/A	#N/A	#N/A	#N/A	0.796081	0.0594337	#N/A	#N/A
Q13045	2314	0.957161	0.474639	#N/A	#N/A	#N/A	#N/A	#N/A	#N/A	0.591601	0.0663081
Q13084	10573	#N/A	#N/A	0.827261	0.269019	#N/A	#N/A	0.356127	0.000943597	0.46908	8.48365e-08
Q13085	31	0.867084	0.412328	0.944088	0.142754	#N/A	#N/A	0.305173	4.86523e-06	#N/A	#N/A
Q13131	5562	0.53341	0.0342853	0.867607	0.149638	#N/A	#N/A	0.883195	0.00033403	0.87585	0.0134819
Q13144	8893	1.21674	0.471578	#N/A	#N/A	#N/A	#N/A	#N/A	#N/A	#N/A	#N/A
Q13148	23435	0.831524	0.335248	1.01145	0.179435	#N/A	#N/A	1.07824	0.357211	#N/A	#N/A
Q13151	10949	1.70503	0.0360302	0.996362	0.29277	#N/A	#N/A	0.752798	0.00825158	#N/A	#N/A
Q13153	5058	0.916117	0.412441	#N/A	#N/A	#N/A	#N/A	#N/A	#N/A	0.714122	0.0362901
Q13155	7965	0.775755	0.31085	0.702365	0.497341	1.55168	0.222933	0.873333	0.00496606	0.566397	0.000233107
Q13158	8772	0.570067	0.139299	#N/A	#N/A	#N/A	#N/A	#N/A	#N/A	0.985769	0.226199
Q13162	10549	0.57367	0.0106371	0.895323	0.133545	1.26242	0.485686	0.736909	0.0217304	0.707121	0.00236505
Q13177	5062	0.633512	0.0913366	#N/A	#N/A	1.10917	0.00233234	0.813065	0.15881	#N/A	#N/A
Q13185	11335	0.869434	0.423367	0.745868	0.409596	0.867154	7.6572e-05	0.856896	0.00893636	#N/A	#N/A
Q13190	6811	#N/A	#N/A	#N/A	#N/A	1.6066	0.063351	#N/A	#N/A	#N/A	#N/A
Q13200	5708	1.22003	0.0793614	0.732537	0.398014	0.872263	0.358153	0.617469	3.2883e-08	0.727425	0.00496224
Q13217	5611	#N/A	#N/A	1.29387	0.250205	#N/A	#N/A	1.02729	0.439697	#N/A	#N/A
Q13242	8683	0.899199	0.47105	#N/A	#N/A	#N/A	#N/A	#N/A	#N/A	#N/A	#N/A
Q13243	6430	1.18008	0.0188953	1.43245	0.0685874	#N/A	#N/A	0.549531	0.00257004	0.564297	0.00309267
Q13247	6431	1.09815	0.201277	0.825156	0.151662	0.766902	0.119751	#N/A	#N/A	0.615405	4.67661e-05
Q13263	10155	0.856902	0.261554	1.07881	0.0446369	0.770094	9.89497e-06	0.693078	4.5403e-08	0.803738	0.126519
Q13283	10146	1.22285	0.0880875	0.630094	0.230081	0.628336	4.39432e-05	0.539121	1.70714e-07	0.838044	0.457644
Q13308	5754	#N/A	#N/A	0.750078	0.438338	#N/A	#N/A	#N/A	#N/A	0.303152	9.76074e-05
Q13310	8761	0.952618	0.48492	0.909122	0.00775494	#N/A	#N/A	0.928122	0.319899	#N/A	#N/A
Q13330	9112	#N/A	#N/A	0.605886	0.205134	#N/A	#N/A	#N/A	#N/A	#N/A	#N/A
Q13347	8668	0.951835	0.45952	0.749026	0.358897	0.863962	0.000140223	0.999347	0.244409	0.681217	0.000417382
Q13404	387522	#N/A	#N/A	#N/A	#N/A	0.867154	0.00158215	#N/A	#N/A	#N/A	#N/A
Q13405	740	#N/A	#N/A	0.87743	0.252899	0.672396	0.000680033	#N/A	#N/A	0.366163	0.000138799
Q13409	1781	#N/A	#N/A	0.964437	0.140838	#N/A	#N/A	1.32424	0.308657	#N/A	#N/A
Q13418	3611	#N/A	#N/A	0.850065	0.228087	#N/A	#N/A	#N/A	#N/A	#N/A	#N/A
Q13423	23530	1.43934	0.0855604	0.949351	0.341278	#N/A	#N/A	#N/A	#N/A	#N/A	#N/A
Q13435	10992	0.777008	0.163379	1.07951	0.173241	#N/A	#N/A	0.79882	0.239014	0.268146	0.000401246
Q13443	8754	#N/A	#N/A	#N/A	#N/A	#N/A	#N/A	#N/A	#N/A	1.06418	0.148624
Q13492	8301	0.992252	0.446384	0.858836	0.328863	#N/A	#N/A	0.891413	0.218973	1.40794	0.489336
Q13501	8878	1.24635	0.204489	0.658862	0.450659	0.570866	0.0216902	0.6571	0.0070588	0.553095	2.63731e-05
Q13523	8899	0.998831	0.32322	1.17283	0.147566	#N/A	#N/A	#N/A	#N/A	0.939561	0.153562
Q13526	5300	3.52818	0.0784383	#N/A	#N/A	#N/A	#N/A	1.00318	0.32407	0.832443	0.0635946
Q13541	1978	0.66547	0.0403087	0.88585	0.333225	#N/A	#N/A	1.25685	0.10536	0.983669	0.0726976
Q13547	3065	0.825258	0.286393	0.763059	0.380079	#N/A	#N/A	#N/A	#N/A	#N/A	#N/A
Q13557	817	0.818678	0.218532	#N/A	#N/A	#N/A	#N/A	3.41224	0.173676	#N/A	#N/A
Q13561	10540	#N/A	#N/A	#N/A	#N/A	1.40609	0.43551	#N/A	#N/A	0.865348	0.0247115
Q13564	8883	#N/A	#N/A	0.685174	0.462554	#N/A	#N/A	#N/A	#N/A	#N/A	#N/A
Q13573	22938	1.01356	0.389118	1.10968	0.206734	#N/A	#N/A	#N/A	#N/A	#N/A	#N/A
Q13596	6642	#N/A	#N/A	#N/A	#N/A	0.434216	0.00115553	#N/A	#N/A	#N/A	#N/A
Q13601	11103	0.437537	0.0544739	#N/A	#N/A	#N/A	#N/A	#N/A	#N/A	#N/A	#N/A
Q13617	8453	#N/A	#N/A	0.897077	0.125004	#N/A	#N/A	#N/A	#N/A	#N/A	#N/A
Q13620	8450	#N/A	#N/A	0.840944	0.159168	#N/A	#N/A	#N/A	#N/A	#N/A	#N/A
Q13630	7264	0.774815	0.181971	0.976014	0.0319048	#N/A	#N/A	#N/A	#N/A	#N/A	#N/A
Q13641	7162	1.47569	0.149578	#N/A	#N/A	1.12002	0.293002	#N/A	#N/A	#N/A	#N/A
Q13642	2273	2.44507	0.0596494	#N/A	#N/A	1.77454	0.15489	#N/A	#N/A	#N/A	#N/A
Q13724	7841	0.489233	0.0408078	0.646934	0.408133	#N/A	#N/A	#N/A	#N/A	#N/A	#N/A
Q13740	214	0.632572	0.0292316	0.611851	0.229057	0.468698	0.000925253	0.480497	0.0011705	0.535592	0.00768652
Q13751	3914	0.413099	0.000264802	#N/A	#N/A	#N/A	#N/A	#N/A	#N/A	#N/A	#N/A
Q13753	3918	#N/A	#N/A	#N/A	#N/A	3.42328	0.00990272	1.8031	0.0100798	1.55077	0.0341355
Q13765	4666	#N/A	#N/A	#N/A	#N/A	#N/A	#N/A	#N/A	#N/A	0.374564	0.00199273
Q13795	10139	#N/A	#N/A	1.00151	0.150064	#N/A	#N/A	#N/A	#N/A	#N/A	#N/A
Q13813	6709	0.794867	0.00766628	1.04174	0.000233535	0.720287	7.04999e-12	0.873881	0.0294335	1.66815	0.14268
Q13835	5317	#N/A	#N/A	0.561097	0.097504	#N/A	#N/A	0.408176	1.97226e-10	0.387866	0.000479447
Q13838	7919	#N/A	#N/A	1.21353	5.85338e-07	#N/A	#N/A	0.922095	0.174493	1.71529	0.21279
Q13867	642	#N/A	#N/A	#N/A	#N/A	1.57212	0.150461	#N/A	#N/A	#N/A	#N/A
Q13907	3422	0.598421	0.00341461	#N/A	#N/A	#N/A	#N/A	0.773617	0.150252	1.30572	0.393616
Q14008	9793	0.784214	0.24172	#N/A	#N/A	1.21453	0.441423	0.786767	0.25821	1.53816	0.420704
Q14011	1153	0.683955	0.0336373	1.05671	0.0569094	#N/A	#N/A	#N/A	#N/A	#N/A	#N/A
Q14019	23406	0.844056	0.281058	0.980575	0.016648	#N/A	#N/A	0.865662	0.0752444	0.881451	0.0643422
Q14103	3184	0.548919	0.0133067	1.37877	0.0253219	#N/A	#N/A	1.03277	0.291567	1.04878	0.145364
Q14108	950	#N/A	#N/A	1.1609	0.159061	#N/A	#N/A	1.09139	0.493053	2.53723	0.064481
Q14116	3606	0.998518	0.463674	1.18511	0.0121172	#N/A	#N/A	0.810874	0.000130541	0.879351	0.0350005
Q14126	1829	0.957161	0.485284	#N/A	#N/A	0.471252	5.15694e-07	0.237783	1.99209e-08	0.611905	0.00119844
Q14134	23650	0.682702	0.0309122	0.994608	0.159966	0.861407	0.123225	0.978527	0.0718726	#N/A	#N/A
Q14137	23246	#N/A	#N/A	1.47841	0.193439	1.15706	0.376029	#N/A	#N/A	#N/A	#N/A
Q14151	9667	0.813978	0.206048	#N/A	#N/A	#N/A	#N/A	#N/A	#N/A	#N/A	#N/A
Q14152	8661	0.857215	0.310623	0.622376	0.140501	#N/A	#N/A	0.790054	0.000577951	#N/A	#N/A
Q14157	9898	0.682702	0.233675	#N/A	#N/A	#N/A	#N/A	0.446528	0.0063635	#N/A	#N/A
Q14160	23513	#N/A	#N/A	1.01355	0.0120369	#N/A	#N/A	#N/A	#N/A	#N/A	#N/A
Q14165	9761	0.965777	0.463003	#N/A	#N/A	#N/A	#N/A	0.829502	0.0255823	0.844345	0.0130178
Q14166	23170	0.753196	0.0631777	0.839891	0.14215	0.960383	0.00048021	0.830598	0.148271	#N/A	#N/A
Q14181	23649	#N/A	#N/A	0.756393	0.385658	#N/A	#N/A	0.133137	1.12264e-06	#N/A	#N/A
Q14192	2274	1.24603	0.0856094	1.33527	0.132894	#N/A	#N/A	#N/A	#N/A	0.703621	0.00254909
Q14203	1639	0.577586	0.00166085	0.967594	0.123633	#N/A	#N/A	#N/A	#N/A	#N/A	#N/A
Q14204	1778	0.778574	0.010481	0.660499	0.256054	1.05808	0.00258605	1.04939	0.355673	1.50292	0.357519
Q14232	1967	#N/A	#N/A	#N/A	#N/A	#N/A	#N/A	0.844843	0.001837	#N/A	#N/A
Q14247	2017	0.84437	0.178697	0.799896	0.348367	0.68389	6.15539e-08	0.58697	4.67824e-07	0.686118	3.51008e-06
Q14254	2319	#N/A	#N/A	1.20289	0.10986	#N/A	#N/A	#N/A	#N/A	#N/A	#N/A
Q14257	5955	1.09549	0.402869	1.76819	0.102849	#N/A	#N/A	0.599937	0.00562868	#N/A	#N/A
Q14258	7706	1.16395	0.0989228	1.07811	0.106245	0.956552	0.000102575	1.03496	0.468899	0.777833	0.000283249
Q14289	2185	0.941809	0.494122	#N/A	#N/A	#N/A	#N/A	#N/A	#N/A	#N/A	#N/A
Q14376	2582	0.869121	0.299501	0.948649	0.00551553	0.807769	0.0245299	1.03551	0.368267	#N/A	#N/A
Q14435	2591	#N/A	#N/A	1.91063	0.0817027	#N/A	#N/A	#N/A	#N/A	#N/A	#N/A
Q14444	4076	1.05115	0.211729	0.752183	0.402063	#N/A	#N/A	0.269013	0.000514486	0.509687	8.81432e-05
Q14498	9584	0.735651	0.0924421	0.767269	0.230315	1.09448	0.0941199	#N/A	#N/A	#N/A	#N/A
Q14512	9982	#N/A	#N/A	#N/A	#N/A	5.30956	0.0177502	4.02533	0.162931	3.15964	0.014493
Q14566	4175	#N/A	#N/A	0.775338	0.232558	#N/A	#N/A	#N/A	#N/A	#N/A	#N/A
Q14573	3710	0.378791	0.00378766	#N/A	#N/A	#N/A	#N/A	1.1796	0.107261	#N/A	#N/A
Q14653	3661	0.92771	0.444994	#N/A	#N/A	#N/A	#N/A	#N/A	#N/A	#N/A	#N/A
Q14671	9698	0.707766	0.147504	#N/A	#N/A	#N/A	#N/A	#N/A	#N/A	#N/A	#N/A
Q14683	8243	1.03643	0.378221	0.801651	0.0241902	#N/A	#N/A	0.669519	0.00884438	#N/A	#N/A
Q14694	9100	0.650118	0.168701	#N/A	#N/A	#N/A	#N/A	0.590623	0.0121233	#N/A	#N/A
Q14696	23184	#N/A	#N/A	1.01601	0.0189599	#N/A	#N/A	#N/A	#N/A	#N/A	#N/A
Q14697	23193	0.829331	0.240945	0.74657	0.276479	1.02999	0.130499	0.887213	0.0282958	1.30362	0.307748
Q14739	3930	#N/A	#N/A	0.871466	0.21491	#N/A	#N/A	#N/A	#N/A	#N/A	#N/A
Q14764	9961	0.839983	0.265966	1.027	0.0286237	1.22794	0.419083	1.11221	0.454953	0.966866	0.0144559
Q14789	2804	0.484533	0.235359	0.646232	0.0969795	#N/A	#N/A	0.805395	0.0110026	0.674215	0.0221077
Q14839	1108	0.861915	0.39214	1.29071	0.0183484	#N/A	#N/A	#N/A	#N/A	#N/A	#N/A
Q14847	3927	0.954498	0.461636	1.0546	0.0718225	#N/A	#N/A	0.76266	0.0929364	0.831042	0.0171751
Q14914	22949	#N/A	#N/A	1.34298	0.399629	#N/A	#N/A	#N/A	#N/A	2.14377	0.00042379
Q14966	27332	1.02311	0.0627958	#N/A	#N/A	#N/A	#N/A	0.517206	0.0714622	#N/A	#N/A
Q14974	3837	0.788914	0.0225572	0.94058	0.0315776	1.02935	6.14387e-07	1.16517	0.24436	0.841544	0.117363
Q14978	9221	#N/A	#N/A	0.910058	0.215997	#N/A	#N/A	#N/A	#N/A	#N/A	#N/A
Q14980	4926	0.712466	0.00391764	0.786799	0.306782	0.814155	0.0181569	0.874429	0.0358688	0.910156	0.000798709
Q14C86	26130	0.602494	0.277812	#N/A	#N/A	1.30648	0.440864	#N/A	#N/A	#N/A	#N/A
Q14CX7	80018	#N/A	#N/A	1.79836	0.148115	#N/A	#N/A	#N/A	#N/A	#N/A	#N/A
Q15005	9789	0.732675	0.140295	#N/A	#N/A	#N/A	#N/A	1.0366	0.0585684	0.845745	3.0741e-05
Q15019	4735	0.902645	0.37805	0.67921	0.446909	1.17047	0.197964	1.08208	0.474054	0.831042	0.016501
Q15021	9918	#N/A	#N/A	#N/A	#N/A	#N/A	#N/A	0.324897	0.00018809	#N/A	#N/A
Q15024	23016	0.872254	0.222332	#N/A	#N/A	#N/A	#N/A	#N/A	#N/A	#N/A	#N/A
Q15029	9343	1.11789	0.132079	1.01004	0.0356205	#N/A	#N/A	0.716637	0.000151608	#N/A	#N/A
Q15043	23516	#N/A	#N/A	#N/A	#N/A	#N/A	#N/A	#N/A	#N/A	1.25532	0.261971
Q15046	3735	0.950581	0.478296	0.858135	0.129496	0.870986	0.155953	0.815805	0.00468699	#N/A	#N/A
Q15050	23212	1.05601	0.440368	1.19599	0.00119805	#N/A	#N/A	1.34068	0.232694	#N/A	#N/A
Q15056	7458	1.04802	0.158548	0.783057	0.24762	#N/A	#N/A	0.728691	0.00407715	#N/A	#N/A
Q15067	51	0.648551	0.110437	#N/A	#N/A	#N/A	#N/A	0.864019	0.00256675	1.11529	0.0100508
Q15075	8411	#N/A	#N/A	#N/A	#N/A	0.955913	0.0114697	#N/A	#N/A	1.09149	0.418239
Q15084	10130	0.684268	0.0500718	0.675351	0.3894	0.964214	0.110014	1.12153	0.388258	0.741427	0.00196931
Q15126	10654	#N/A	#N/A	#N/A	#N/A	#N/A	#N/A	#N/A	#N/A	0.655312	0.000248668
Q15149	5339	1.13575	0.0033165	0.868192	1.26135e-07	0.800745	2.57217e-30	0.990581	0.00563614	0.64061	1.13851e-55
Q15155	23420	#N/A	#N/A	0.793231	0.302852	#N/A	#N/A	#N/A	#N/A	0.451577	0.00075111
Q15165	5445	#N/A	#N/A	0.932862	0.187747	#N/A	#N/A	#N/A	#N/A	#N/A	#N/A
Q15181	5464	0.634765	0.00565662	0.849364	0.0353828	0.90866	5.68606e-06	1.15604	0.280903	#N/A	#N/A
Q15185	10728	0.899825	0.369949	0.975312	0.038245	0.918877	0.0113203	0.78841	0.0201168	0.777133	0.0152092
Q15208	11329	#N/A	#N/A	0.913917	0.13406	#N/A	#N/A	#N/A	#N/A	#N/A	#N/A
Q15223	5818	1.13684	0.205369	0.719556	0.355493	#N/A	#N/A	0.563228	0.00382373	#N/A	#N/A
Q15233	4841	0.938676	0.49683	0.712656	0.476595	0.945058	0.122969	0.704036	2.98457e-09	0.749828	1.63109e-05
Q15257	5524	#N/A	#N/A	0.744231	0.368637	#N/A	#N/A	#N/A	#N/A	#N/A	#N/A
Q15276	9135	0.834657	0.405166	#N/A	#N/A	#N/A	#N/A	#N/A	#N/A	0.81564	0.123528
Q15293	5954	0.884473	0.416894	0.84761	0.281779	#N/A	#N/A	0.801012	0.185271	0.738627	0.00486339
Q15363	10959	0.816485	0.321368	0.951456	0.0348234	1.25156	0.454008	1.13029	0.437135	1.08099	0.00458847
Q15365	5093	0.959354	0.446296	0.70026	0.494938	1.10023	0.247446	0.872237	0.0135773	0.867449	0.0241954
Q15366	5094	#N/A	#N/A	#N/A	#N/A	0.985925	0.0236403	#N/A	#N/A	#N/A	#N/A
Q15369	6921	1.1157	0.145917	0.803756	0.00130129	0.715179	1.2522e-08	0.605964	0.114104	0.879351	0.0956974
Q15386	9690	0.711056	0.196791	0.985837	1.98847e-05	#N/A	#N/A	#N/A	#N/A	#N/A	#N/A
Q15392	1718	#N/A	#N/A	1.40473	0.00733228	#N/A	#N/A	0.354483	4.18066e-05	0.728825	0.0608109
Q15393	23450	0.855649	0.349406	0.746336	0.268003	0.558095	0.193446	0.616374	0.00721803	#N/A	#N/A
Q15397	9933	1.01512	0.42218	#N/A	#N/A	#N/A	#N/A	#N/A	#N/A	#N/A	#N/A
Q15404	6251	#N/A	#N/A	0.815684	0.160656	#N/A	#N/A	0.640481	0.00527439	0.505487	0.0183768
Q15417	1266	0.865048	0.365909	0.536773	0.0904459	1.32691	0.4049	#N/A	#N/A	1.03688	0.00799377
Q15428	8175	1.08045	0.382336	1.0132	0.0553538	#N/A	#N/A	#N/A	#N/A	#N/A	#N/A
Q15434	5939	0.840766	0.225517	0.566944	0.0860066	#N/A	#N/A	1.13796	0.411812	#N/A	#N/A
Q15435	5510	1.36384	0.0443245	#N/A	#N/A	#N/A	#N/A	#N/A	#N/A	#N/A	#N/A
Q15436	10484	0.561138	0.0521971	0.985486	0.214832	#N/A	#N/A	#N/A	#N/A	1.21331	0.255992
Q15437	10483	0.991155	0.303529	0.79288	0.287372	#N/A	#N/A	0.668971	0.048741	#N/A	#N/A
Q15459	10291	1.10473	0.210364	0.934265	0.00280514	1.35245	0.487713	1.38944	0.284944	0.680517	0.00153149
Q15631	7247	1.08656	0.0881108	1.13284	0.184849	#N/A	#N/A	#N/A	#N/A	#N/A	#N/A
Q15637	7536	0.714346	0.25741	1.25387	0.147736	#N/A	#N/A	0.821284	0.0200529	#N/A	#N/A
Q15642	9322	#N/A	#N/A	0.910759	0.164179	#N/A	#N/A	#N/A	#N/A	#N/A	#N/A
Q15643	9321	#N/A	#N/A	#N/A	#N/A	#N/A	#N/A	0.887578	0.285638	0.728825	0.280706
Q15645	9319	0.891679	0.450172	#N/A	#N/A	#N/A	#N/A	#N/A	#N/A	#N/A	#N/A
Q15650	9325	#N/A	#N/A	#N/A	#N/A	#N/A	#N/A	#N/A	#N/A	0.552395	0.0017979
Q15654	7205	0.57085	0.000258506	0.810772	0.136727	0.868431	0.0567636	0.662396	6.01373e-08	0.532091	0.00925206
Q15678	5784	#N/A	#N/A	#N/A	#N/A	#N/A	#N/A	0.719376	0.176698	#N/A	#N/A
Q15691	22919	0.933663	0.481631	1.2223	0.018689	#N/A	#N/A	1.1418	0.466752	#N/A	#N/A
Q15717	1994	0.888233	0.410445	0.786565	0.298462	#N/A	#N/A	1.21741	0.374631	#N/A	#N/A
Q15738	50814	#N/A	#N/A	1.06688	0.140873	#N/A	#N/A	#N/A	#N/A	1.7286	0.17721
Q15750	10454	#N/A	#N/A	#N/A	#N/A	0.81607	0.000199777	#N/A	#N/A	#N/A	#N/A
Q15758	6510	0.394457	3.16886e-10	1.25949	0.150584	0.729227	2.8027e-12	1.19257	0.478582	0.538392	0.0175635
Q15785	10953	0.794867	0.108244	#N/A	#N/A	0.881841	0.00373388	0.479402	1.24921e-08	0.616106	0.000379881
Q15819	7336	#N/A	#N/A	0.968296	0.357559	#N/A	#N/A	#N/A	#N/A	#N/A	#N/A
Q15833	6813	#N/A	#N/A	#N/A	#N/A	#N/A	#N/A	0.920999	0.151114	#N/A	#N/A
Q15843	4738	1.06588	0.00449162	#N/A	#N/A	#N/A	#N/A	#N/A	#N/A	#N/A	#N/A
Q15847	10974	0.808026	0.250356	0.51888	0.217258	#N/A	#N/A	0.317044	9.44102e-05	0.52509	0.00481515
Q15907	9230	0.993818	0.335268	0.902339	0.148373	1.01785	0.00704716	1.06546	0.430634	0.824741	0.000107761
Q15942	7791	0.749123	0.208966	0.456081	0.164912	#N/A	#N/A	#N/A	#N/A	#N/A	#N/A
Q16181	989	0.996638	0.38784	0.729379	0.415527	#N/A	#N/A	1.02839	0.247975	1.05648	0.122889
Q16186	11047	0.996795	0.36971	0.474325	0.0298639	#N/A	#N/A	0.501317	0.0149169	#N/A	#N/A
Q16204	8030	#N/A	#N/A	0.920933	0.275708	#N/A	#N/A	0.52652	0.0006054	#N/A	#N/A
Q16401	5711	0.83967	0.300753	0.693945	0.476598	#N/A	#N/A	1.00154	0.256591	1.06768	0.0687059
Q16513	5586	0.633042	0.217113	0.873922	0.15053	1.12002	0.149783	0.996608	0.317485	#N/A	#N/A
Q16531	1642	0.807712	0.366927	0.693244	0.473415	0.734335	0.00615708	0.782931	0.0071645	#N/A	#N/A
Q16543	11140	0.680822	0.00043129	0.776391	0.235697	0.743914	0.0922551	0.857627	0.082358	0.485183	1.17573e-06
Q16555	1808	#N/A	#N/A	#N/A	#N/A	#N/A	#N/A	#N/A	#N/A	5.34121	0.0567037
Q16576	5931	0.586516	0.1129	#N/A	#N/A	#N/A	#N/A	0.490907	0.000683316	#N/A	#N/A
Q16610	1893	#N/A	#N/A	#N/A	#N/A	#N/A	#N/A	#N/A	#N/A	3.67913	0.0371762
Q16629	6432	0.862228	0.358755	1.34544	0.0104719	#N/A	#N/A	1.06564	0.455914	#N/A	#N/A
Q16630	11052	0.748653	0.195291	0.974962	0.0898832	#N/A	#N/A	#N/A	#N/A	#N/A	#N/A
Q16637	6606	2.57306	0.337057	0.483446	0.170237	#N/A	#N/A	1.09833	0.496819	#N/A	#N/A
Q16658	6624	0.840296	0.0471635	0.729028	0.381634	0.993588	0.00245124	1.21887	0.0476712	0.946562	2.35507e-06
Q16666	3428	1.05836	0.268008	0.651378	0.276607	1.1992	0.41177	0.98912	0.251058	0.857647	0.00182215
Q16698	1666	0.868181	0.315421	#N/A	#N/A	#N/A	#N/A	#N/A	#N/A	0.740027	0.000369333
Q16706	4124	#N/A	#N/A	0.720959	0.424942	#N/A	#N/A	#N/A	#N/A	#N/A	#N/A
Q16718	4698	#N/A	#N/A	0.605536	0.281129	#N/A	#N/A	#N/A	#N/A	#N/A	#N/A
Q16719	8942	0.495343	0.0760195	0.707277	0.488272	#N/A	#N/A	1.01359	0.298498	#N/A	#N/A
Q16777	8338	#N/A	#N/A	#N/A	#N/A	#N/A	#N/A	#N/A	#N/A	7.86165	0.078765
Q16778	8349	2.71326	0.121058	#N/A	#N/A	0.63089	0.000538835	2.93303	0.122461	#N/A	#N/A
Q16822	5106	0.368139	8.04489e-05	#N/A	#N/A	0.697938	0.0340016	0.794437	0.0254844	0.988569	0.00486589
Q16836	3033	0.672989	0.17497	0.926898	0.0930117	#N/A	#N/A	#N/A	#N/A	#N/A	#N/A
Q16851	7360	0.981286	0.430679	0.677807	0.409658	1.1098	0.362461	1.03222	0.355891	1.1447	0.0046461
Q16881	7296	0.768235	0.333248	#N/A	#N/A	#N/A	#N/A	#N/A	#N/A	1.28192	0.0686582
Q16890	7164	0.645261	0.000288599	0.787968	0.430439	#N/A	#N/A	#N/A	#N/A	#N/A	#N/A
Q16891	10989	1.33031	0.195919	0.887604	0.147874	#N/A	#N/A	#N/A	#N/A	#N/A	#N/A
Q1KMD3	221092	0.811159	0.239119	0.823051	0.148533	1.04531	0.105539	1.34726	0.158405	0.835243	9.96186e-05
Q27J81	64423	0.783901	0.179755	0.629041	0.329474	0.932287	0.0983236	#N/A	#N/A	2.04645	0.27433
Q29RF7	23244	1.25809	0.165883	#N/A	#N/A	0.604071	0.0272571	#N/A	#N/A	0.810739	0.0253
Q2KHR3	79832	#N/A	#N/A	0.737448	0.425382	#N/A	#N/A	#N/A	#N/A	#N/A	#N/A
Q2M389	23325	#N/A	#N/A	0.685174	0.488939	#N/A	#N/A	2.03595	0.18315	#N/A	#N/A
Q2NL82	55720	#N/A	#N/A	0.415034	0.000847093	#N/A	#N/A	#N/A	#N/A	#N/A	#N/A
Q2TAL8	54870	#N/A	#N/A	0.871115	0.263448	#N/A	#N/A	#N/A	#N/A	#N/A	#N/A
Q2VIR3	#N/A	0.906405	0.39349	#N/A	#N/A	0.693468	3.06513e-05	#N/A	#N/A	#N/A	#N/A
Q32P41	57570	#N/A	#N/A	#N/A	#N/A	#N/A	#N/A	1.78776	0.200177	#N/A	#N/A
Q32P44	256364	0.904682	0.450146	0.685759	0.471972	#N/A	#N/A	#N/A	#N/A	#N/A	#N/A
Q32Q12	#N/A	0.767609	0.0222826	0.864216	0.0297188	#N/A	#N/A	0.878812	0.100813	#N/A	#N/A
Q3KQU3	55700	0.686148	0.0211276	0.882225	0.360654	0.835865	0.0186804	0.775261	0.327745	0.542593	2.06141e-07
Q3LXA3	26007	0.770742	0.246599	0.682719	0.450715	#N/A	#N/A	#N/A	#N/A	#N/A	#N/A
Q3MHD2	124801	0.769332	0.201705	#N/A	#N/A	1.17621	0.38334	1.08591	0.492174	0.626607	0.00929085
Q3YEC7	55684	#N/A	#N/A	1.16722	0.117288	#N/A	#N/A	#N/A	#N/A	#N/A	#N/A
Q3ZCQ8	92609	1.40284	0.167036	0.792529	0.39905	#N/A	#N/A	#N/A	#N/A	#N/A	#N/A
Q4KMP7	26000	#N/A	#N/A	#N/A	#N/A	#N/A	#N/A	1.0755	0.479662	#N/A	#N/A
Q4VC31	131076	0.864265	0.304091	0.857901	0.313001	#N/A	#N/A	0.789689	0.102512	#N/A	#N/A
Q52LJ0	283742	#N/A	#N/A	0.924442	0.085157	#N/A	#N/A	0.949489	0.0386682	#N/A	#N/A
Q53EL6	27250	0.722805	0.154446	0.73394	0.450769	0.505095	0.00153739	0.948941	0.296967	0.431274	0.000886931
Q53GQ0	51144	1.08421	0.0815614	#N/A	#N/A	1.70941	0.227192	0.72376	0.00889086	#N/A	#N/A
Q53GS9	10713	0.869904	0.238339	1.74679	0.127684	#N/A	#N/A	#N/A	#N/A	#N/A	#N/A
Q53H12	55750	1.89678	0.18502	1.15248	0.281132	#N/A	#N/A	0.851965	0.135888	#N/A	#N/A
Q53H82	51110	0.53435	0.0803981	#N/A	#N/A	#N/A	#N/A	1.01195	0.410944	#N/A	#N/A
Q56VL3	132299	1.89772	0.0775971	0.746219	0.186806	#N/A	#N/A	0.660205	0.0256206	#N/A	#N/A
Q59FP5	6710	#N/A	#N/A	#N/A	#N/A	0.733058	0.000814471	#N/A	#N/A	#N/A	#N/A
Q59GT6	#N/A	#N/A	#N/A	#N/A	#N/A	#N/A	#N/A	0.503509	1.3207e-05	#N/A	#N/A
Q5GLZ8	26091	1.06588	0.0903931	0.63255	0.146488	#N/A	#N/A	#N/A	#N/A	#N/A	#N/A
Q5HYI8	285282	0.66594	0.170712	#N/A	#N/A	#N/A	#N/A	#N/A	#N/A	#N/A	#N/A
Q5JRA6	375056	0.986455	0.467143	#N/A	#N/A	#N/A	#N/A	#N/A	#N/A	#N/A	#N/A
Q5JRX3	10531	0.955594	0.489202	0.937189	0.162472	0.731781	0.000132795	1.10892	0.479418	0.851346	4.73048e-05
Q5JTH9	23223	0.591215	0.000478565	#N/A	#N/A	1.14429	0.360901	#N/A	#N/A	0.904555	0.041342
Q5JTV8	26092	#N/A	#N/A	1.27141	0.0362541	#N/A	#N/A	#N/A	#N/A	#N/A	#N/A
Q5JWF2	2778	1.24572	0.172757	1.13482	0.0744203	0.690275	0.0830224	0.807038	0.159393	#N/A	#N/A
Q5K651	54809	1.07371	0.416337	0.702014	0.498084	#N/A	#N/A	1.27329	1.77244e-07	#N/A	#N/A
Q5M775	92521	#N/A	#N/A	#N/A	#N/A	#N/A	#N/A	#N/A	#N/A	1.02358	0.125412
Q5QJE6	30836	1.8103	0.13415	#N/A	#N/A	0.828841	0.0298992	#N/A	#N/A	2.41471	0.216333
Q5SNT6	55747	#N/A	#N/A	#N/A	#N/A	0.946335	0.0194316	#N/A	#N/A	#N/A	#N/A
Q5SRE5	23511	#N/A	#N/A	0.684824	0.480672	#N/A	#N/A	#N/A	#N/A	#N/A	#N/A
Q5SSJ5	50809	1.20546	0.00207907	#N/A	#N/A	1.06766	0.3037	#N/A	#N/A	#N/A	#N/A
Q5T013	81888	#N/A	#N/A	#N/A	#N/A	0.651324	0.000953488	#N/A	#N/A	#N/A	#N/A
Q5T0D9	127262	#N/A	#N/A	#N/A	#N/A	1.03637	0.00225338	#N/A	#N/A	0.603503	0.0191151
Q5T1M5	23307	1.15564	0.166225	#N/A	#N/A	#N/A	#N/A	#N/A	#N/A	#N/A	#N/A
Q5T4S7	23352	0.92301	0.484435	0.791477	0.178232	1.01338	0.139154	0.836624	0.0256378	0.76103	0.000189004
Q5T5P2	56243	1.10191	0.275075	0.443451	0.201594	#N/A	#N/A	0.422421	0.00866252	#N/A	#N/A
Q5T6V5	84267	#N/A	#N/A	#N/A	#N/A	#N/A	#N/A	0.853609	0.286406	#N/A	#N/A
Q5T6W2	#N/A	1.24588	0.00487695	#N/A	#N/A	#N/A	#N/A	#N/A	#N/A	#N/A	#N/A
Q5T6W5	#N/A	#N/A	#N/A	1.20932	0.000871787	#N/A	#N/A	#N/A	#N/A	#N/A	#N/A
Q5TCZ1	9644	#N/A	#N/A	#N/A	#N/A	#N/A	#N/A	0.855253	0.0130286	1.10269	0.0627482
Q5TFE4	221294	0.601085	0.0240731	0.706107	0.474238	#N/A	#N/A	0.844843	0.0176894	#N/A	#N/A
Q5VSL9	85369	0.406519	0.0158653	#N/A	#N/A	#N/A	#N/A	#N/A	#N/A	#N/A	#N/A
Q5VT79	244	#N/A	#N/A	#N/A	#N/A	0.513396	1.45549e-05	#N/A	#N/A	#N/A	#N/A
Q5VTL8	55119	#N/A	#N/A	0.807264	0.234648	#N/A	#N/A	#N/A	#N/A	#N/A	#N/A
Q5VU59	#N/A	#N/A	#N/A	0.79592	0.316225	#N/A	#N/A	#N/A	#N/A	1.20071	0.14289
Q5VU61	#N/A	0.941339	0.49666	#N/A	#N/A	#N/A	#N/A	#N/A	#N/A	#N/A	#N/A
Q5VU66	7170	#N/A	#N/A	#N/A	#N/A	0.76307	1.40965e-05	#N/A	#N/A	#N/A	#N/A
Q5VV41	27237	0.642911	0.0778604	0.985837	0.216166	#N/A	#N/A	0.982363	0.321878	#N/A	#N/A
Q5VV42	54901	#N/A	#N/A	0.952859	0.04601	#N/A	#N/A	#N/A	#N/A	#N/A	#N/A
Q5VYK3	23392	#N/A	#N/A	1.23563	0.195987	#N/A	#N/A	0.714993	0.0532576	#N/A	#N/A
Q5VZK9	55604	#N/A	#N/A	#N/A	#N/A	#N/A	#N/A	0.955516	0.403432	#N/A	#N/A
Q641Q2	387680	#N/A	#N/A	#N/A	#N/A	#N/A	#N/A	0.911137	0.0759961	#N/A	#N/A
Q643R3	254531	0.445526	0.028234	0.418425	0.0169021	#N/A	#N/A	0.734717	0.000354636	#N/A	#N/A
Q68CZ2	64759	0.738158	0.341223	0.72552	0.416855	#N/A	#N/A	#N/A	#N/A	#N/A	#N/A
Q6DD88	25923	1.12791	0.381062	#N/A	#N/A	#N/A	#N/A	#N/A	#N/A	#N/A	#N/A
Q6DKJ4	64359	#N/A	#N/A	1.17412	0.167548	#N/A	#N/A	#N/A	#N/A	#N/A	#N/A
Q6FI13	723790	0.849696	0.326771	#N/A	#N/A	#N/A	#N/A	#N/A	#N/A	#N/A	#N/A
Q6FI81	57019	0.583226	0.071252	1.12512	0.0772325	#N/A	#N/A	#N/A	#N/A	0.452978	0.00064432
Q6GMV3	391356	0.739724	0.284671	#N/A	#N/A	#N/A	#N/A	#N/A	#N/A	#N/A	#N/A
Q6NUK1	29957	1.0217	0.378155	0.837085	0.155961	1.3748	0.44338	1.14837	0.391284	1.28752	0.340727
Q6NXG1	54845	0.578526	0.0719614	1.17985	0.0155506	#N/A	#N/A	#N/A	#N/A	#N/A	#N/A
Q6NYC8	170954	#N/A	#N/A	#N/A	#N/A	#N/A	#N/A	0.92593	0.266266	#N/A	#N/A
Q6NZI2	284119	0.990058	0.42773	0.636877	0.218347	1.18835	0.383661	0.994964	0.16679	1.41424	0.47486
Q6NZY4	55596	0.591685	0.0653129	1.03109	0.293446	0.673673	0.000304114	#N/A	#N/A	0.611205	0.0727931
Q6P179	64167	2.27306	0.0025838	#N/A	#N/A	#N/A	#N/A	0.815805	0.0125531	0.980868	0.104455
Q6P1M0	10999	#N/A	#N/A	#N/A	#N/A	#N/A	#N/A	#N/A	#N/A	1.78111	0.317135
Q6P2E9	23644	1.02828	0.425168	1.08337	0.185303	#N/A	#N/A	1.16737	0.434281	0.649011	0.00856232
Q6P2Q9	10594	1.03142	0.299757	0.628223	0.218706	#N/A	#N/A	1.10071	0.485749	#N/A	#N/A
Q6P4A8	79887	1.08374	0.144059	0.602729	0.416874	#N/A	#N/A	#N/A	#N/A	0.865348	0.0576617
Q6P587	81889	1.06369	0.440353	3.88897	0.199154	#N/A	#N/A	#N/A	#N/A	#N/A	#N/A
Q6P6C2	54890	#N/A	#N/A	#N/A	#N/A	#N/A	#N/A	1.17741	0.352274	#N/A	#N/A
Q6P996	23042	0.584636	0.0100399	0.597467	0.215842	#N/A	#N/A	#N/A	#N/A	#N/A	#N/A
Q6P9B6	57707	0.880087	0.419134	#N/A	#N/A	#N/A	#N/A	#N/A	#N/A	#N/A	#N/A
Q6PIU2	57552	1.01982	0.36413	#N/A	#N/A	#N/A	#N/A	1.06893	0.474355	#N/A	#N/A
Q6PKG0	23367	1.26044	0.0158299	0.653015	0.349329	#N/A	#N/A	0.753528	0.077875	#N/A	#N/A
Q6UB35	25902	#N/A	#N/A	0.733589	0.405339	#N/A	#N/A	#N/A	#N/A	#N/A	#N/A
Q6UN15	81608	#N/A	#N/A	#N/A	#N/A	0.996142	0.0964874	#N/A	#N/A	#N/A	#N/A
Q6UW78	790955	#N/A	#N/A	#N/A	#N/A	#N/A	#N/A	3.71742	0.00493303	#N/A	#N/A
Q6UX04	10283	0.904682	0.473201	0.791009	0.301932	0.847998	0.00513375	1.07057	0.491505	#N/A	#N/A
Q6UXN9	80335	#N/A	#N/A	#N/A	#N/A	#N/A	#N/A	#N/A	#N/A	0.508287	5.08532e-06
Q6WCQ1	23164	#N/A	#N/A	#N/A	#N/A	#N/A	#N/A	0.860731	0.07308	#N/A	#N/A
Q6XQN6	93100	0.6191	0.0469031	0.70447	0.483276	1.26178	0.477936	0.976336	0.0312236	1.25111	0.145119
Q6Y7W6	26058	0.925203	0.471919	#N/A	#N/A	0.716456	0.00281933	0.970309	0.289194	0.529991	0.00609074
Q6YHK3	135228	1.06557	0.20207	1.13295	0.000411991	0.0747106	1.83928e-08	0.126014	2.30256e-12	0.306653	4.25314e-09
Q6YN16	84263	0.825258	0.331108	0.933213	0.116981	#N/A	#N/A	0.820188	0.0499529	#N/A	#N/A
Q6ZN33	5527	#N/A	#N/A	0.768672	0.237222	#N/A	#N/A	#N/A	#N/A	#N/A	#N/A
Q6ZN66	163351	0.52824	0.148542	#N/A	#N/A	#N/A	#N/A	1.39328	0.134707	#N/A	#N/A
Q6ZRV2	286077	#N/A	#N/A	0.517477	0.32693	1.13088	0.300879	#N/A	#N/A	#N/A	#N/A
Q6ZSJ8	127687	1.0593	0.354952	#N/A	#N/A	#N/A	#N/A	#N/A	#N/A	#N/A	#N/A
Q6ZSZ5	23370	#N/A	#N/A	#N/A	#N/A	0.985925	0.0703164	#N/A	#N/A	#N/A	#N/A
Q6ZVM7	146691	0.665156	0.0181938	0.973207	0.111126	1.08362	0.370185	#N/A	#N/A	#N/A	#N/A
Q70J99	201294	0.713406	0.0374003	0.655003	0.402406	#N/A	#N/A	#N/A	#N/A	0.712722	0.047058
Q71DI3	126961	26.2137	0.111105	#N/A	#N/A	#N/A	#N/A	#N/A	#N/A	#N/A	#N/A
Q7KZF4	27044	0.592155	6.43914e-06	0.760603	0.16192	0.901636	0.000168386	1.04829	0.354702	0.821474	7.08589e-07
Q7L014	9879	1.15768	0.281293	0.766217	0.101745	#N/A	#N/A	1.05194	0.455905	0.606304	0.00525115
Q7L0Y3	54931	1.60728	0.199699	0.924091	0.166869	#N/A	#N/A	#N/A	#N/A	#N/A	#N/A
Q7L1Q6	9689	1.1934	0.328445	0.478768	0.0210084	#N/A	#N/A	#N/A	#N/A	#N/A	#N/A
Q7L2H7	10480	0.751943	0.120451	0.957771	0.156781	1.02935	0.148804	#N/A	#N/A	#N/A	#N/A
Q7L576	23191	#N/A	#N/A	1.12757	0.0896653	#N/A	#N/A	0.741292	0.00921184	#N/A	#N/A
Q7L5N1	10980	#N/A	#N/A	#N/A	#N/A	#N/A	#N/A	0.976884	0.0960714	#N/A	#N/A
Q7L8W6	89978	#N/A	#N/A	1.11389	0.0967842	#N/A	#N/A	#N/A	#N/A	#N/A	#N/A
Q7Z2W4	56829	0.70902	0.012103	0.773233	0.2623	1.24645	0.467229	0.99332	0.0982138	0.611205	2.47467e-05
Q7Z2Z2	79631	1.8573	0.218606	#N/A	#N/A	#N/A	#N/A	#N/A	#N/A	#N/A	#N/A
Q7Z3B4	53371	#N/A	#N/A	0.851469	0.297572	#N/A	#N/A	#N/A	#N/A	#N/A	#N/A
Q7Z406	79784	0.579936	0.0547004	2.71579	0.129226	#N/A	#N/A	0.401602	0.000993034	0.676316	0.0674135
Q7Z417	57532	0.546099	0.0279902	#N/A	#N/A	#N/A	#N/A	0.260795	6.04121e-05	#N/A	#N/A
Q7Z422	26099	#N/A	#N/A	1.63102	0.0280798	#N/A	#N/A	#N/A	#N/A	#N/A	#N/A
Q7Z478	54505	#N/A	#N/A	14.3406	0.106511	#N/A	#N/A	#N/A	#N/A	#N/A	#N/A
Q7Z4H8	143888	#N/A	#N/A	1.16125	0.362822	#N/A	#N/A	#N/A	#N/A	#N/A	#N/A
Q7Z4V5	84717	0.710586	0.0306411	#N/A	#N/A	#N/A	#N/A	#N/A	#N/A	#N/A	#N/A
Q7Z6Z7	10075	0.821185	0.34449	0.383342	0.15309	#N/A	#N/A	0.483237	0.00157133	#N/A	#N/A
Q7Z745	133558	0.975333	0.460961	#N/A	#N/A	#N/A	#N/A	#N/A	#N/A	#N/A	#N/A
Q86SF2	51809	#N/A	#N/A	#N/A	#N/A	0.622589	0.00251904	#N/A	#N/A	#N/A	#N/A
Q86TB9	219988	#N/A	#N/A	0.782355	0.425156	#N/A	#N/A	#N/A	#N/A	#N/A	#N/A
Q86TI2	91039	#N/A	#N/A	#N/A	#N/A	#N/A	#N/A	1.55545	0.205972	#N/A	#N/A
Q86U42	8106	#N/A	#N/A	#N/A	#N/A	#N/A	#N/A	0.75992	0.0168959	#N/A	#N/A
Q86U44	56339	#N/A	#N/A	#N/A	#N/A	0.759239	9.62633e-05	#N/A	#N/A	#N/A	#N/A
Q86UE4	92140	1.21721	0.360427	0.374688	0.00376096	#N/A	#N/A	1.07112	0.142879	#N/A	#N/A
Q86UP2	3895	0.842176	0.286146	0.787033	0.251657	0.936118	0.0208195	0.857444	0.0156495	0.676316	8.8519e-05
Q86UX7	83706	0.757583	0.360335	0.720608	0.442876	1.55041	0.188103	1.04318	0.311537	1.5538	0.22366
Q86V81	10189	0.976273	0.363493	1.33351	0.000612804	0.640468	0.000630905	#N/A	#N/A	0.70012	0.00100518
Q86VP6	55832	0.806459	0.248476	0.940931	0.119521	#N/A	#N/A	1.09632	0.49802	#N/A	#N/A
Q86VS8	84376	1.17397	0.269019	#N/A	#N/A	#N/A	#N/A	#N/A	#N/A	#N/A	#N/A
Q86W92	8496	0.633199	0.053341	0.732537	0.446493	0.521697	0.000776474	#N/A	#N/A	#N/A	#N/A
Q86WV6	340061	2.16622	0.013889	0.959525	0.106303	#N/A	#N/A	1.03167	0.277331	1.39604	0.461702
Q86X29	51599	#N/A	#N/A	#N/A	#N/A	#N/A	#N/A	#N/A	#N/A	0.867449	0.00999825
Q86X55	10498	0.616907	0.0237585	#N/A	#N/A	#N/A	#N/A	1.17029	0.451942	0.692419	0.000627901
Q86X76	4817	#N/A	#N/A	#N/A	#N/A	#N/A	#N/A	#N/A	#N/A	4.12721	0.000598679
Q86XP3	11325	#N/A	#N/A	0.667633	0.482707	#N/A	#N/A	0.786767	0.288045	#N/A	#N/A
Q86Y82	23673	1.03204	0.296921	#N/A	#N/A	#N/A	#N/A	#N/A	#N/A	#N/A	#N/A
Q8IUC4	85415	#N/A	#N/A	#N/A	#N/A	#N/A	#N/A	#N/A	#N/A	1.99814	0.214774
Q8IUE6	317772	4.53108	0.21436	#N/A	#N/A	#N/A	#N/A	#N/A	#N/A	#N/A	#N/A
Q8IVF2	113146	0.402916	0.00114217	1.04899	0.195569	0.860769	0.00290115	0.579117	0.0092937	0.597902	0.0381728
Q8IVT2	126353	0.687558	0.0630607	#N/A	#N/A	#N/A	#N/A	#N/A	#N/A	#N/A	#N/A
Q8IWA5	57153	#N/A	#N/A	1.10477	0.249499	#N/A	#N/A	#N/A	#N/A	#N/A	#N/A
Q8IWZ3	404734	0.575706	0.0981579	#N/A	#N/A	#N/A	#N/A	#N/A	#N/A	#N/A	#N/A
Q8IX12	55749	0.541086	0.0134387	#N/A	#N/A	#N/A	#N/A	#N/A	#N/A	0.769432	0.00108293
Q8IXI1	89941	0.950268	0.494859	0.83802	0.25384	#N/A	#N/A	0.855253	0.211577	#N/A	#N/A
Q8IXM3	64975	#N/A	#N/A	0.716399	0.481879	#N/A	#N/A	0.797177	0.0190205	#N/A	#N/A
Q8IY17	10908	#N/A	#N/A	#N/A	#N/A	#N/A	#N/A	#N/A	#N/A	1.02358	0.0167916
Q8IY21	55601	#N/A	#N/A	0.806562	0.260665	#N/A	#N/A	#N/A	#N/A	#N/A	#N/A
Q8IY81	117246	#N/A	#N/A	#N/A	#N/A	1.72665	0.263876	1.34671	0.36876	1.08169	0.0896015
Q8IZ83	126133	0.657324	0.274576	0.819894	0.225805	#N/A	#N/A	0.553367	0.027539	#N/A	#N/A
Q8IZP0	10006	0.893402	0.400033	0.851118	0.317685	0.794998	0.0829088	#N/A	#N/A	#N/A	#N/A
Q8IZW8	84951	#N/A	#N/A	0.916723	0.317269	#N/A	#N/A	#N/A	#N/A	#N/A	#N/A
Q8N163	57805	1.14953	0.0598185	0.614423	0.150295	#N/A	#N/A	0.826762	0.160433	1.07818	0.0270895
Q8N1B4	6293	#N/A	#N/A	#N/A	#N/A	#N/A	#N/A	1.53682	0.0980368	#N/A	#N/A
Q8N1E6	144699	#N/A	#N/A	0.8648	0.148797	#N/A	#N/A	0.686503	0.000561255	#N/A	#N/A
Q8N1F7	9688	0.689908	0.0793604	1.61523	0.146519	1.113	0.202907	1.20426	0.4714	0.782034	0.0236595
Q8N1G2	23070	0.39101	0.0901195	#N/A	#N/A	#N/A	#N/A	0.519397	0.0352506	#N/A	#N/A
Q8N1G4	57470	0.695234	0.149523	#N/A	#N/A	1.11364	0.441376	0.698557	0.0646891	#N/A	#N/A
Q8N3C0	10973	#N/A	#N/A	0.647635	0.429616	#N/A	#N/A	#N/A	#N/A	#N/A	#N/A
Q8N3F8	85377	0.738314	0.188622	1.36614	0.167967	#N/A	#N/A	0.638837	0.182633	1.30782	0.338469
Q8N3U4	10735	0.582756	0.145267	0.978821	0.276674	#N/A	#N/A	0.719924	0.00353826	0.625907	0.0099139
Q8N4P3	374659	1.00807	0.447858	#N/A	#N/A	#N/A	#N/A	#N/A	#N/A	#N/A	#N/A
Q8N4X5	84632	0.74881	0.138832	1.06863	0.0615877	0.71454	0.203154	#N/A	#N/A	#N/A	#N/A
Q8N5K1	493856	#N/A	#N/A	#N/A	#N/A	0.706239	0.193947	#N/A	#N/A	#N/A	#N/A
Q8N5N7	54534	0.916901	0.487967	#N/A	#N/A	#N/A	#N/A	#N/A	#N/A	#N/A	#N/A
Q8N6H7	84364	0.801289	0.261915	0.987241	0.324699	#N/A	#N/A	#N/A	#N/A	0.619606	6.17725e-07
Q8N6T3	55738	#N/A	#N/A	0.872519	0.280414	#N/A	#N/A	#N/A	#N/A	#N/A	#N/A
Q8N766	23065	0.969067	0.4603	#N/A	#N/A	#N/A	#N/A	0.37859	0.000495795	#N/A	#N/A
Q8N7H5	54623	0.830427	0.000731211	#N/A	#N/A	#N/A	#N/A	#N/A	#N/A	#N/A	#N/A
Q8N806	55148	0.862541	0.262385	#N/A	#N/A	#N/A	#N/A	#N/A	#N/A	#N/A	#N/A
Q8N8N7	145482	#N/A	#N/A	#N/A	#N/A	#N/A	#N/A	1.00866	0.277983	#N/A	#N/A
Q8NBF2	374354	0.803639	0.147946	0.53993	0.154945	#N/A	#N/A	0.767591	0.0758307	#N/A	#N/A
Q8NBJ5	79709	0.845466	0.270708	#N/A	#N/A	#N/A	#N/A	#N/A	#N/A	#N/A	#N/A
Q8NBJ7	25870	0.647611	0.0040706	#N/A	#N/A	#N/A	#N/A	#N/A	#N/A	#N/A	#N/A
Q8NBL1	56983	0.961077	0.471197	#N/A	#N/A	#N/A	#N/A	#N/A	#N/A	#N/A	#N/A
Q8NBN3	25963	#N/A	#N/A	1.12371	0.103258	1.40609	0.211039	#N/A	#N/A	#N/A	#N/A
Q8NBQ5	51170	1.10692	0.243341	#N/A	#N/A	#N/A	#N/A	#N/A	#N/A	#N/A	#N/A
Q8NBS9	81567	0.648238	0.00210646	0.727625	0.41836	0.420168	4.18141e-09	0.448172	7.36826e-06	1.04691	0.224865
Q8NBX0	51097	#N/A	#N/A	0.811474	0.42856	#N/A	#N/A	#N/A	#N/A	#N/A	#N/A
Q8NC51	26135	0.681135	0.0439765	0.721076	0.464265	#N/A	#N/A	0.382973	3.23545e-05	0.511088	0.000359835
Q8NC56	221496	1.2736	0.403102	#N/A	#N/A	#N/A	#N/A	2.62822	0.0952525	#N/A	#N/A
Q8NCN5	55066	#N/A	#N/A	2.30847	0.0913691	1.05808	0.229005	#N/A	#N/A	#N/A	#N/A
Q8NCW5	128240	0.79377	0.13327	1.02162	0.137972	#N/A	#N/A	#N/A	#N/A	#N/A	#N/A
Q8NDH3	79716	#N/A	#N/A	3.44622	0.207928	#N/A	#N/A	#N/A	#N/A	#N/A	#N/A
Q8NE86	90550	#N/A	#N/A	#N/A	#N/A	#N/A	#N/A	#N/A	#N/A	0.878651	0.00111348
Q8NEB9	5289	1.60164	0.231353	#N/A	#N/A	#N/A	#N/A	#N/A	#N/A	#N/A	#N/A
Q8NEJ9	25983	#N/A	#N/A	1.04653	0.00302827	#N/A	#N/A	#N/A	#N/A	0.969666	0.145338
Q8NF37	79888	1.78493	0.0658701	#N/A	#N/A	#N/A	#N/A	#N/A	#N/A	#N/A	#N/A
Q8NF91	23345	0.469025	0.0726214	#N/A	#N/A	#N/A	#N/A	#N/A	#N/A	#N/A	#N/A
Q8NFH4	79023	#N/A	#N/A	#N/A	#N/A	#N/A	#N/A	1.29411	0.368905	#N/A	#N/A
Q8NFU3	100131187	0.669229	0.268208	#N/A	#N/A	#N/A	#N/A	0.590623	0.0140903	1.38064	0.480929
Q8NHH9	64225	#N/A	#N/A	0.530808	0.108139	#N/A	#N/A	#N/A	#N/A	#N/A	#N/A
Q8NHQ9	57696	#N/A	#N/A	#N/A	#N/A	1.59702	0.0358012	#N/A	#N/A	#N/A	#N/A
Q8NHU6	23424	#N/A	#N/A	#N/A	#N/A	3.64167	0.134517	#N/A	#N/A	2.9342	0.20028
Q8NI27	57187	#N/A	#N/A	0.865502	0.0506263	#N/A	#N/A	#N/A	#N/A	#N/A	#N/A
Q8NI36	134430	#N/A	#N/A	0.896024	0.22582	#N/A	#N/A	#N/A	#N/A	#N/A	#N/A
Q8TAA9	81839	#N/A	#N/A	#N/A	#N/A	#N/A	#N/A	#N/A	#N/A	0.529291	0.000397726
Q8TAQ2	6601	1.2877	0.264203	#N/A	#N/A	1.49166	0.324338	#N/A	#N/A	#N/A	#N/A
Q8TAT6	55666	0.766982	0.0410423	0.818374	0.171169	#N/A	#N/A	1.12153	0.440891	#N/A	#N/A
Q8TBA6	9950	#N/A	#N/A	#N/A	#N/A	#N/A	#N/A	2.00636	0.000201957	#N/A	#N/A
Q8TBC4	9039	0.807712	0.130549	0.6888	0.46159	#N/A	#N/A	0.694174	2.62705e-05	#N/A	#N/A
Q8TBF2	127281	#N/A	#N/A	#N/A	#N/A	#N/A	#N/A	0.67171	0.0205858	#N/A	#N/A
Q8TC12	51109	0.716539	0.0493302	#N/A	#N/A	#N/A	#N/A	#N/A	#N/A	#N/A	#N/A
Q8TCJ2	201595	#N/A	#N/A	#N/A	#N/A	#N/A	#N/A	1.14289	0.452318	#N/A	#N/A
Q8TCS8	87178	#N/A	#N/A	#N/A	#N/A	#N/A	#N/A	#N/A	#N/A	0.801637	0.0765003
Q8TD16	23299	0.826511	0.281859	0.679912	0.324499	#N/A	#N/A	0.335307	2.51426e-05	#N/A	#N/A
Q8TDB6	151636	0.847816	0.243114	#N/A	#N/A	#N/A	#N/A	#N/A	#N/A	#N/A	#N/A
Q8TDN6	55299	1.05366	0.386634	#N/A	#N/A	#N/A	#N/A	1.31	0.218799	#N/A	#N/A
Q8TEA8	92675	#N/A	#N/A	0.761656	0.422414	#N/A	#N/A	#N/A	#N/A	#N/A	#N/A
Q8TEM1	23225	#N/A	#N/A	0.849364	0.170675	#N/A	#N/A	#N/A	#N/A	#N/A	#N/A
Q8TEQ6	25929	2.24596	0.00116208	#N/A	#N/A	#N/A	#N/A	#N/A	#N/A	#N/A	#N/A
Q8TEX9	79711	#N/A	#N/A	0.618633	0.269842	0.3793	0.000648362	#N/A	#N/A	#N/A	#N/A
Q8TF05	9989	#N/A	#N/A	#N/A	#N/A	#N/A	#N/A	0.473923	5.85647e-07	#N/A	#N/A
Q8WTS6	80854	#N/A	#N/A	#N/A	#N/A	#N/A	#N/A	0.945654	0.113666	#N/A	#N/A
Q8WTW3	9382	1.04614	0.320162	#N/A	#N/A	0.78095	0.0218605	#N/A	#N/A	#N/A	#N/A
Q8WUD4	151903	1.0828	0.150001	#N/A	#N/A	#N/A	#N/A	#N/A	#N/A	#N/A	#N/A
Q8WUF5	10848	#N/A	#N/A	0.965138	0.229096	#N/A	#N/A	0.635002	0.00911556	#N/A	#N/A
Q8WUM0	55746	0.995385	0.405905	#N/A	#N/A	#N/A	#N/A	#N/A	#N/A	1.1685	0.282745
Q8WUM4	10015	0.754136	0.263252	0.781419	0.11697	#N/A	#N/A	0.353935	8.57241e-20	#N/A	#N/A
Q8WUW1	55845	1.2064	0.0737441	#N/A	#N/A	#N/A	#N/A	#N/A	#N/A	#N/A	#N/A
Q8WUY1	51337	0.904682	0.184368	1.32474	0.0511205	#N/A	#N/A	#N/A	#N/A	#N/A	#N/A
Q8WVH0	594855	1.30462	0.13612	0.755692	0.412948	#N/A	#N/A	#N/A	#N/A	#N/A	#N/A
Q8WVJ2	134492	1.18337	0.220635	#N/A	#N/A	#N/A	#N/A	#N/A	#N/A	0.670715	0.0191946
Q8WVM8	23256	0.900452	0.425202	1.04969	0.0618534	#N/A	#N/A	1.27767	0.223833	0.854846	0.0649124
Q8WVV9	92906	0.939459	0.499377	#N/A	#N/A	0.927178	0.0858029	#N/A	#N/A	#N/A	#N/A
Q8WWH5	142940	0.820871	0.264645	#N/A	#N/A	#N/A	#N/A	#N/A	#N/A	0.307353	5.03432e-07
Q8WWM7	11273	0.867554	0.1808	#N/A	#N/A	#N/A	#N/A	#N/A	#N/A	#N/A	#N/A
Q8WWY3	26121	#N/A	#N/A	0.736747	0.322489	#N/A	#N/A	1.22891	0.381509	#N/A	#N/A
Q8WX92	25920	#N/A	#N/A	0.686578	0.447931	#N/A	#N/A	#N/A	#N/A	#N/A	#N/A
Q8WXA9	140890	#N/A	#N/A	2.03693	0.00147591	#N/A	#N/A	#N/A	#N/A	#N/A	#N/A
Q8WXF1	55269	0.48093	0.0619086	0.641087	0.301526	0.890142	0.00437596	0.882099	0.0296972	#N/A	#N/A
Q8WXH0	23224	#N/A	#N/A	#N/A	#N/A	#N/A	#N/A	0.236687	0.09707	#N/A	#N/A
Q8WXX5	23234	0.549388	0.13219	#N/A	#N/A	#N/A	#N/A	0.67445	0.020107	#N/A	#N/A
Q8WZA0	84328	0.683955	0.242204	0.679444	0.471645	#N/A	#N/A	#N/A	#N/A	#N/A	#N/A
Q92499	1653	1.09314	0.339256	0.903392	0.0201455	#N/A	#N/A	1.16097	0.186801	1.55077	0.263704
Q92520	10447	0.598421	0.0049136	0.67921	0.469296	#N/A	#N/A	0.744031	0.00384205	0.717623	0.0132851
Q92530	9491	0.758209	0.298507	1.33831	0.222297	0.9176	0.191705	#N/A	#N/A	#N/A	#N/A
Q92538	8729	#N/A	#N/A	0.852521	0.345545	#N/A	#N/A	#N/A	#N/A	#N/A	#N/A
Q92542	23385	1.05084	0.177586	#N/A	#N/A	#N/A	#N/A	0.676093	0.00111301	#N/A	#N/A
Q92544	9777	#N/A	#N/A	0.834746	0.312281	#N/A	#N/A	1.04866	0.43926	0.770832	0.000774408
Q92552	23107	0.936169	0.494127	0.958122	0.126108	#N/A	#N/A	#N/A	#N/A	#N/A	#N/A
Q92572	1176	1.71036	0.369778	#N/A	#N/A	#N/A	#N/A	#N/A	#N/A	1.00817	0.0241104
Q92597	10397	1.94142	0.0164628	0.724585	0.468068	#N/A	#N/A	2.83422	0.00094762	0.64411	0.026819
Q92598	10808	0.961234	0.419355	0.687396	0.404182	0.840335	5.0329e-06	0.818909	0.000445603	0.659513	1.38535e-09
Q92599	23176	1.70597	0.278023	1.06618	0.110389	#N/A	#N/A	1.14509	0.387729	#N/A	#N/A
Q92614	399687	#N/A	#N/A	0.901989	0.416099	#N/A	#N/A	0.914972	0.287083	1.12509	0.33399
Q92616	10985	0.713093	0.0310192	0.683654	0.412353	1.10853	0.22479	0.958803	0.153413	1.27609	0.347473
Q92620	9785	#N/A	#N/A	#N/A	#N/A	#N/A	#N/A	0.561037	4.51637e-05	#N/A	#N/A
Q92621	23165	#N/A	#N/A	#N/A	#N/A	1.08618	0.193571	0.832789	0.103757	#N/A	#N/A
Q92665	10240	0.792047	0.363929	0.664475	0.413221	#N/A	#N/A	#N/A	#N/A	#N/A	#N/A
Q92688	10541	0.927083	0.47789	0.868893	0.10702	#N/A	#N/A	1.04975	0.316639	1.02288	0.235155
Q92696	5875	0.66265	0.3066	1.11775	0.135474	#N/A	#N/A	0.95716	0.285501	1.08869	0.325768
Q92734	10342	1.1829	0.203272	0.975663	0.221808	#N/A	#N/A	#N/A	#N/A	#N/A	#N/A
Q92747	10552	0.93147	0.368228	0.941633	0.000384832	#N/A	#N/A	#N/A	#N/A	#N/A	#N/A
Q92769	3066	#N/A	#N/A	0.52309	0.105006	#N/A	#N/A	#N/A	#N/A	#N/A	#N/A
Q92797	8189	#N/A	#N/A	#N/A	#N/A	#N/A	#N/A	0.875524	0.242598	#N/A	#N/A
Q92804	8148	1.38389	0.311625	#N/A	#N/A	#N/A	#N/A	#N/A	#N/A	#N/A	#N/A
Q92817	2125	0.841236	0.154719	1.23107	0.0743823	0.611095	0.000894076	0.610347	2.86946e-07	0.635709	0.00144531
Q92828	7464	#N/A	#N/A	#N/A	#N/A	#N/A	#N/A	#N/A	#N/A	1.44435	0.348726
Q92841	10521	0.889486	0.352596	1.00268	0.139047	0.82054	0.0213824	0.995512	0.342952	0.596502	0.000285092
Q92878	10111	1.07246	0.332709	0.912397	0.0857373	1.19856	0.3972	0.956064	0.234137	#N/A	#N/A
Q92879	10658	0.847816	0.458974	0.95742	0.171081	#N/A	#N/A	#N/A	#N/A	#N/A	#N/A
Q92882	26578	0.626306	0.168851	0.873922	0.155729	0.54277	0.00047641	0.760468	0.0967863	0.740027	0.0406187
Q92888	9138	1.44608	0.187684	#N/A	#N/A	#N/A	#N/A	1.35547	0.0290056	#N/A	#N/A
Q92890	7353	1.97667	0.128052	0.882342	0.20889	#N/A	#N/A	#N/A	#N/A	#N/A	#N/A
Q92896	2734	0.878834	0.383861	1.23423	0.118185	0.598324	0.0135517	0.817448	0.0599636	0.805138	0.106243
Q92900	5976	0.834187	0.187551	#N/A	#N/A	#N/A	#N/A	0.708967	0.00972802	#N/A	#N/A
Q92917	27238	#N/A	#N/A	#N/A	#N/A	1.63853	0.219657	#N/A	#N/A	#N/A	#N/A
Q92922	6599	#N/A	#N/A	#N/A	#N/A	0.569589	0.0513144	0.519397	0.0784657	#N/A	#N/A
Q92945	8570	0.784527	0.120681	1.03402	0.0363122	0.754769	0.0046527	0.726499	0.0169809	0.575499	0.000955769
Q92973	3842	0.965934	0.426477	0.881991	0.146407	#N/A	#N/A	0.861279	0.0113617	0.662313	0.0020418
Q92974	9181	#N/A	#N/A	0.241372	0.000688571	#N/A	#N/A	1.11714	0.485149	#N/A	#N/A
Q92979	10436	#N/A	#N/A	1.00759	0.106006	#N/A	#N/A	#N/A	#N/A	#N/A	#N/A
Q93009	7874	1.78242	0.0656116	0.998116	0.0523997	#N/A	#N/A	0.555558	0.000117319	#N/A	#N/A
Q93052	4026	0.846249	0.306003	0.840242	0.200299	#N/A	#N/A	0.682668	0.0305895	#N/A	#N/A
Q93077	8334	#N/A	#N/A	0.91953	0.315425	#N/A	#N/A	#N/A	#N/A	#N/A	#N/A
Q93100	5257	#N/A	#N/A	0.37539	0.044574	#N/A	#N/A	#N/A	#N/A	#N/A	#N/A
Q969H8	56005	0.698681	0.195773	0.918478	0.224187	0.976347	0.00304702	1.07769	0.471555	0.770832	0.0449024
Q969V3	56926	0.828547	0.252362	#N/A	#N/A	#N/A	#N/A	#N/A	#N/A	#N/A	#N/A
Q969Z0	9238	0.39853	0.0139926	0.63255	0.42373	#N/A	#N/A	#N/A	#N/A	#N/A	#N/A
Q96A33	57003	#N/A	#N/A	#N/A	#N/A	1.45079	0.355777	#N/A	#N/A	#N/A	#N/A
Q96A49	94056	1.16363	0.00083588	1.21598	0.180932	#N/A	#N/A	#N/A	#N/A	#N/A	#N/A
Q96A65	60412	#N/A	#N/A	0.704821	0.493995	#N/A	#N/A	#N/A	#N/A	#N/A	#N/A
Q96AB3	79763	1.49856	0.0456597	#N/A	#N/A	#N/A	#N/A	#N/A	#N/A	#N/A	#N/A
Q96AE4	8880	0.940242	0.499109	#N/A	#N/A	0.446987	0.153536	0.714993	0.033719	#N/A	#N/A
Q96AG4	55379	1.08045	0.141439	0.732069	0.431383	#N/A	#N/A	0.681024	0.0454808	#N/A	#N/A
Q96AT9	6120	0.993975	0.467931	#N/A	#N/A	#N/A	#N/A	0.523233	0.00220946	#N/A	#N/A
Q96B36	84335	#N/A	#N/A	0.48941	0.0751197	#N/A	#N/A	#N/A	#N/A	1.87912	0.397891
Q96BN8	90268	0.827137	0.0501504	#N/A	#N/A	#N/A	#N/A	#N/A	#N/A	#N/A	#N/A
Q96BT3	80152	0.92301	0.463314	#N/A	#N/A	#N/A	#N/A	#N/A	#N/A	0.501986	9.0662e-07
Q96C19	79180	0.848756	0.314645	1.01461	0.0606382	0.793721	5.32369e-06	0.957708	0.00670875	0.745628	0.00849657
Q96C36	29920	0.643851	0.0608277	#N/A	#N/A	#N/A	#N/A	#N/A	#N/A	#N/A	#N/A
Q96CM8	80221	0.78907	0.0013306	#N/A	#N/A	#N/A	#N/A	#N/A	#N/A	#N/A	#N/A
Q96CS3	23197	2.80663	0.125566	0.878132	0.178767	#N/A	#N/A	1.35328	0.413056	#N/A	#N/A
Q96CV9	10133	1.57391	0.000291148	#N/A	#N/A	#N/A	#N/A	#N/A	#N/A	#N/A	#N/A
Q96CW1	1173	0.88228	0.433485	0.545193	0.116011	1.17302	0.408499	0.707323	0.000588481	0.561496	0.000804115
Q96CW5	10426	0.837477	0.429294	0.627989	0.0129184	#N/A	#N/A	#N/A	#N/A	#N/A	#N/A
Q96D71	85021	0.611894	0.000491272	#N/A	#N/A	#N/A	#N/A	0.520493	0.000331347	#N/A	#N/A
Q96E11	92399	1.96492	0.035135	0.623077	0.250874	#N/A	#N/A	#N/A	#N/A	#N/A	#N/A
Q96EE3	81929	0.819931	0.30349	#N/A	#N/A	#N/A	#N/A	#N/A	#N/A	#N/A	#N/A
Q96EK6	64841	0.539049	0.00871654	0.906549	0.158058	#N/A	#N/A	#N/A	#N/A	#N/A	#N/A
Q96EP5	26528	0.849382	0.32697	#N/A	#N/A	#N/A	#N/A	#N/A	#N/A	1.59487	0.0929582
Q96EY1	9093	0.980346	0.392572	#N/A	#N/A	0.631528	0.00294089	#N/A	#N/A	0.483083	3.03542e-05
Q96EY7	55037	#N/A	#N/A	#N/A	#N/A	#N/A	#N/A	0.671162	0.0218357	#N/A	#N/A
Q96F86	80153	#N/A	#N/A	0.743413	0.340941	#N/A	#N/A	#N/A	#N/A	#N/A	#N/A
Q96FJ2	140735	#N/A	#N/A	#N/A	#N/A	1.33777	0.362969	#N/A	#N/A	1.02428	0.0148657
Q96FQ6	140576	#N/A	#N/A	1.11494	0.178801	#N/A	#N/A	#N/A	#N/A	#N/A	#N/A
Q96FW1	55611	0.779201	0.231435	1.16266	0.0512588	0.866516	0.00153134	0.965926	0.0919701	0.623107	0.0295269
Q96FX7	115708	0.83309	0.301461	#N/A	#N/A	#N/A	#N/A	#N/A	#N/A	#N/A	#N/A
Q96G03	55276	0.647141	0.00517072	0.790073	0.283066	#N/A	#N/A	0.529807	9.69089e-07	#N/A	#N/A
Q96GG9	54165	1.07293	0.382493	#N/A	#N/A	#N/A	#N/A	#N/A	#N/A	#N/A	#N/A
Q96GQ5	64755	#N/A	#N/A	#N/A	#N/A	#N/A	#N/A	1.92966	0.0703891	#N/A	#N/A
Q96HC4	10611	0.798626	0.234077	0.766918	0.396447	0.858853	0.00346535	0.8169	0.0285636	0.822641	0.00108924
Q96HE7	30001	0.610014	0.00919059	0.83112	0.218081	1.5255	0.277513	1.16152	0.272111	1.1566	0.344745
Q96HQ2	91368	2.01897	0.0077155	#N/A	#N/A	#N/A	#N/A	#N/A	#N/A	#N/A	#N/A
Q96HW7	92105	#N/A	#N/A	#N/A	#N/A	#N/A	#N/A	#N/A	#N/A	0.734426	0.000899491
Q96I24	8939	0.868024	0.273373	0.664475	0.443868	0.654516	3.88079e-08	0.843199	0.105144	0.677016	0.0141654
Q96I99	8801	1.16802	0.386157	1.06092	0.295096	#N/A	#N/A	0.363797	0.00546883	1.1615	0.371115
Q96IF1	84962	0.40323	0.146198	#N/A	#N/A	0.625143	0.00581938	#N/A	#N/A	#N/A	#N/A
Q96IZ0	5074	1.31026	0.383335	0.935668	0.339147	#N/A	#N/A	#N/A	#N/A	#N/A	#N/A
Q96J01	84321	#N/A	#N/A	#N/A	#N/A	#N/A	#N/A	0.92867	0.186525	#N/A	#N/A
Q96JB2	83548	#N/A	#N/A	0.785162	0.304141	#N/A	#N/A	#N/A	#N/A	#N/A	#N/A
Q96JJ7	54495	0.79753	0.010766	#N/A	#N/A	#N/A	#N/A	#N/A	#N/A	#N/A	#N/A
Q96K17	91408	#N/A	#N/A	1.18441	0.179202	#N/A	#N/A	#N/A	#N/A	0.746328	0.00850377
Q96KB5	55872	0.9216	0.220449	#N/A	#N/A	#N/A	#N/A	#N/A	#N/A	#N/A	#N/A
Q96KN1	157638	#N/A	#N/A	#N/A	#N/A	#N/A	#N/A	#N/A	#N/A	0.857647	0.000123644
Q96KP1	55770	0.836537	0.337886	#N/A	#N/A	#N/A	#N/A	#N/A	#N/A	1.41074	0.491241
Q96KP4	55748	0.852516	0.307966	0.85217	0.13755	2.56187	0.029248	0.702392	0.00126011	0.898254	0.0601826
Q96KR1	51663	1.59647	0.391186	#N/A	#N/A	#N/A	#N/A	0.735265	0.332397	1.28472	0.44472
Q96L93	55614	#N/A	#N/A	0.784109	0.274001	#N/A	#N/A	#N/A	#N/A	#N/A	#N/A
Q96LJ7	115817	0.9263	0.00990448	#N/A	#N/A	#N/A	#N/A	#N/A	#N/A	#N/A	#N/A
Q96M27	133619	1.94988	0.00105484	#N/A	#N/A	#N/A	#N/A	#N/A	#N/A	#N/A	#N/A
Q96N67	85440	#N/A	#N/A	#N/A	#N/A	#N/A	#N/A	0.589527	0.00141351	#N/A	#N/A
Q96P11	55695	#N/A	#N/A	#N/A	#N/A	#N/A	#N/A	2.02992	0.183849	#N/A	#N/A
Q96P48	116985	0.764632	0.0583769	0.876027	0.279641	#N/A	#N/A	0.470088	0.0690344	#N/A	#N/A
Q96P70	55705	0.861915	0.319649	6.91536	0.0654756	#N/A	#N/A	0.649247	0.0119455	#N/A	#N/A
Q96PK6	100526737	0.572103	0.090982	1.00233	0.0708671	#N/A	#N/A	1.75105	0.18378	1.50106	0.44459
Q96QK1	55737	0.771995	0.134602	1.32685	0.0508524	0.623227	0.000674396	0.675545	0.000120425	#N/A	#N/A
Q96RD7	24145	#N/A	#N/A	#N/A	#N/A	#N/A	#N/A	1.05085	0.481173	#N/A	#N/A
Q96RP9	85476	0.735024	0.223026	1.44332	0.0920095	#N/A	#N/A	#N/A	#N/A	#N/A	#N/A
Q96RQ3	56922	1.19026	0.239079	0.791477	0.289912	#N/A	#N/A	#N/A	#N/A	#N/A	#N/A
Q96RS6	84955	0.742074	0.35617	#N/A	#N/A	#N/A	#N/A	1.48532	0.13524	#N/A	#N/A
Q96S52	94005	0.855649	0.317281	0.891464	0.190948	#N/A	#N/A	#N/A	#N/A	#N/A	#N/A
Q96S55	56897	#N/A	#N/A	1.68154	0.170769	#N/A	#N/A	#N/A	#N/A	#N/A	#N/A
Q96ST2	55677	0.413882	0.00181765	#N/A	#N/A	#N/A	#N/A	#N/A	#N/A	#N/A	#N/A
Q96SU4	114883	1.1406	0.305137	#N/A	#N/A	1.43291	0.119934	#N/A	#N/A	#N/A	#N/A
Q96SY0	81556	0.889643	0.465347	#N/A	#N/A	#N/A	#N/A	#N/A	#N/A	#N/A	#N/A
Q96T23	51773	#N/A	#N/A	1.31772	0.230977	#N/A	#N/A	#N/A	#N/A	#N/A	#N/A
Q96T37	64783	0.587926	0.291184	#N/A	#N/A	#N/A	#N/A	#N/A	#N/A	#N/A	#N/A
Q96T51	80230	2.2046	0.00433416	0.874974	0.20672	#N/A	#N/A	#N/A	#N/A	#N/A	#N/A
Q96T76	64210	0.678315	0.0814719	1.00583	0.389913	#N/A	#N/A	#N/A	#N/A	#N/A	#N/A
Q96TA1	64855	0.753196	0.0216015	0.811123	0.143119	#N/A	#N/A	0.834433	3.83805e-10	1.29102	0.24584
Q96TC7	55177	0.504742	0.107343	#N/A	#N/A	#N/A	#N/A	#N/A	#N/A	#N/A	#N/A
Q99102	4585	1.33282	0.306872	#N/A	#N/A	#N/A	#N/A	#N/A	#N/A	#N/A	#N/A
Q99417	26292	#N/A	#N/A	0.601677	0.0850581	#N/A	#N/A	#N/A	#N/A	#N/A	#N/A
Q99426	1155	0.757896	0.295942	0.695816	0.486885	1.73878	0.00733025	1.2185	0.029108	1.09919	0.0299853
Q99436	5695	0.958728	0.46719	1.664	0.0628489	#N/A	#N/A	0.809778	0.156971	#N/A	#N/A
Q99439	1265	1.0029	0.329149	0.926898	0.0522973	0.546601	2.26592e-05	0.67792	0.000481841	1.07445	0.119859
Q99459	988	0.946822	0.48945	1.29714	0.270103	0.8646	0.0229322	0.963186	0.371234	0.685417	0.0262643
Q99460	5707	0.992095	0.316018	0.649273	0.352575	#N/A	#N/A	0.62514	2.5901e-06	#N/A	#N/A
Q99470	6388	0.7933	0.188239	#N/A	#N/A	1.42397	0.180177	#N/A	#N/A	1.27282	0.364111
Q99471	5204	0.823378	0.356854	0.768088	0.269719	1.18579	0.153359	0.540948	0.0432769	#N/A	#N/A
Q99497	11315	0.932723	0.484874	0.747973	0.404159	0.601517	6.55112e-06	0.887578	0.108339	0.721124	2.54318e-08
Q99538	5641	2.51995	0.416536	1.53664	0.0503082	#N/A	#N/A	#N/A	#N/A	#N/A	#N/A
Q99543	27000	#N/A	#N/A	1.01531	0.104401	#N/A	#N/A	#N/A	#N/A	#N/A	#N/A
Q99569	8502	0.838887	0.32121	#N/A	#N/A	#N/A	#N/A	#N/A	#N/A	#N/A	#N/A
Q99575	10940	#N/A	#N/A	1.38263	0.0832534	#N/A	#N/A	#N/A	#N/A	#N/A	#N/A
Q99584	6284	0.675809	0.00637162	0.68763	0.453679	#N/A	#N/A	#N/A	#N/A	#N/A	#N/A
Q99598	7257	0.891679	0.450644	#N/A	#N/A	#N/A	#N/A	0.478854	0.0033243	#N/A	#N/A
Q99613	8663	0.892619	0.409941	1.15073	0.0412077	0.945696	0.00367607	0.773069	0.255013	0.590901	0.000219174
Q99614	7265	3.67841	0.215437	#N/A	#N/A	#N/A	#N/A	#N/A	#N/A	#N/A	#N/A
Q99615	7266	1.00572	0.360741	0.680614	0.449934	0.471252	0.000638346	0.528164	2.10027e-05	#N/A	#N/A
Q99622	113246	0.894499	0.470985	0.714527	0.465999	#N/A	#N/A	0.580213	0.00738255	0.431274	0.013775
Q99623	11331	1.37089	0.00882962	1.0318	0.00264341	0.941865	0.120389	#N/A	#N/A	0.740027	0.000616889
Q99653	11261	#N/A	#N/A	#N/A	#N/A	#N/A	#N/A	#N/A	#N/A	0.650411	0.000425758
Q99714	3028	0.865361	0.425828	#N/A	#N/A	1.04723	0.00773286	0.912781	0.20926	0.976667	0.150619
Q99733	4676	0.643851	0.036151	0.684824	0.439908	0.87354	0.0771504	0.558845	0.00498951	0.975967	0.152585
Q99747	8774	0.776381	0.144845	#N/A	#N/A	0.76754	0.009727	#N/A	#N/A	#N/A	#N/A
Q99757	25828	#N/A	#N/A	0.592906	0.227399	#N/A	#N/A	0.744579	0.0145697	#N/A	#N/A
Q99798	50	1.20248	0.146856	1.01016	0.0164782	0.67495	0.00059746	0.811422	0.00694425	0.686818	0.000410949
Q99828	10519	#N/A	#N/A	#N/A	#N/A	0.690275	0.0364809	#N/A	#N/A	#N/A	#N/A
Q99829	8904	0.693668	0.00247971	1.0394	1.66326e-05	1.47697	0.388725	1.02236	0.119482	1.10479	0.19277
Q99832	10574	0.864421	0.175757	0.817438	0.0290755	0.867154	0.000788847	0.672441	2.33111e-09	0.753329	4.68096e-07
Q99848	10969	1.32405	0.20872	1.16827	0.0703037	#N/A	#N/A	1.1933	0.264162	0.791836	0.0002282
Q99873	3276	0.927083	0.462016	0.780601	0.276958	#N/A	#N/A	0.272848	4.34765e-10	0.410737	0.0521049
Q99880	8340	#N/A	#N/A	15.505	0.1365	#N/A	#N/A	#N/A	#N/A	#N/A	#N/A
Q99959	5318	0.892306	0.356778	#N/A	#N/A	#N/A	#N/A	#N/A	#N/A	0.822641	0.00784666
Q99961	6455	0.481244	0.261304	#N/A	#N/A	#N/A	#N/A	0.737457	0.0204519	#N/A	#N/A
Q99986	7443	#N/A	#N/A	0.972857	0.173183	#N/A	#N/A	#N/A	#N/A	#N/A	#N/A
Q9BPW8	8508	0.730638	0.0990034	1.11214	0.0774601	#N/A	#N/A	1.09906	0.478358	#N/A	#N/A
Q9BPW9	10170	1.09314	0.271858	1.21914	0.00736496	#N/A	#N/A	#N/A	#N/A	1.10409	0.251065
Q9BPZ7	79109	1.41036	0.16576	#N/A	#N/A	#N/A	#N/A	#N/A	#N/A	#N/A	#N/A
Q9BQ52	60528	#N/A	#N/A	0.955666	0.168837	#N/A	#N/A	#N/A	#N/A	#N/A	#N/A
Q9BQ67	83743	#N/A	#N/A	0.930055	0.1586	#N/A	#N/A	#N/A	#N/A	#N/A	#N/A
Q9BQ69	28992	#N/A	#N/A	1.13915	0.0910484	#N/A	#N/A	1.207	0.0668392	#N/A	#N/A
Q9BQA1	79084	#N/A	#N/A	#N/A	#N/A	#N/A	#N/A	0.795533	0.00989366	#N/A	#N/A
Q9BQE3	84790	1.00729	0.212794	1.15178	0.150704	#N/A	#N/A	0.867854	0.00036445	#N/A	#N/A
Q9BQL6	55612	0.748183	0.102797	0.876027	0.0554552	#N/A	#N/A	0.815257	0.0352873	#N/A	#N/A
Q9BQP7	92667	1.45031	0.376481	#N/A	#N/A	#N/A	#N/A	#N/A	#N/A	#N/A	#N/A
Q9BR76	57175	0.822438	0.421693	0.399948	0.212196	0.879925	0.227451	0.719924	0.00306673	0.892653	0.000229279
Q9BRA2	84817	1.21157	0.128348	1.02408	0.113024	#N/A	#N/A	0.818544	0.0121881	0.512488	0.00048662
Q9BRJ2	84311	#N/A	#N/A	#N/A	#N/A	#N/A	#N/A	0.891961	0.026003	#N/A	#N/A
Q9BRR8	55094	#N/A	#N/A	#N/A	#N/A	1.20686	0.459897	#N/A	#N/A	#N/A	#N/A
Q9BRT2	84300	#N/A	#N/A	#N/A	#N/A	1.03765	0.247034	0.929217	0.0373018	2.43992	0.270717
Q9BRX8	84293	0.754136	0.0166775	#N/A	#N/A	#N/A	#N/A	0.839364	0.0429501	0.840144	0.0221919
Q9BS26	23071	0.824004	0.18951	1.38368	0.211444	1.2803	0.497258	0.720472	0.247814	#N/A	#N/A
Q9BSH4	51204	1.11758	0.15265	#N/A	#N/A	#N/A	#N/A	1.91468	0.00359477	#N/A	#N/A
Q9BSJ8	23344	0.79424	0.157076	0.90269	0.111575	#N/A	#N/A	0.971587	0.383832	1.40024	0.5
Q9BT78	51138	1.00165	0.271588	0.806562	0.310649	#N/A	#N/A	0.803751	0.131328	#N/A	#N/A
Q9BTC0	11083	1.2924	0.392748	#N/A	#N/A	#N/A	#N/A	0.700748	0.0232372	#N/A	#N/A
Q9BTM1	55766	#N/A	#N/A	#N/A	#N/A	0.473167	5.17515e-41	#N/A	#N/A	#N/A	#N/A
Q9BTT0	81611	#N/A	#N/A	0.890411	0.127309	#N/A	#N/A	0.701844	0.0429297	#N/A	#N/A
Q9BTV4	79188	#N/A	#N/A	0.928301	0.0833457	#N/A	#N/A	1.37465	0.0909257	#N/A	#N/A
Q9BUF5	84617	2.06972	0.00928044	0.692191	0.467405	#N/A	#N/A	#N/A	#N/A	#N/A	#N/A
Q9BUJ2	11100	1.13073	0.181958	0.863982	0.124183	#N/A	#N/A	1.08555	0.47043	#N/A	#N/A
Q9BUL8	11235	0.993192	0.447622	0.911461	0.234298	#N/A	#N/A	0.597745	5.28173e-05	#N/A	#N/A
Q9BV40	8673	1.0311	0.338297	#N/A	#N/A	#N/A	#N/A	#N/A	#N/A	#N/A	#N/A
Q9BV44	25917	#N/A	#N/A	1.1609	0.191508	#N/A	#N/A	#N/A	#N/A	#N/A	#N/A
Q9BVC6	79073	0.79424	0.215908	#N/A	#N/A	#N/A	#N/A	#N/A	#N/A	#N/A	#N/A
Q9BVG4	51260	1.283	0.0390413	#N/A	#N/A	#N/A	#N/A	#N/A	#N/A	#N/A	#N/A
Q9BVI4	79050	0.856589	0.353621	1.13845	0.0144091	#N/A	#N/A	0.781288	0.106194	#N/A	#N/A
Q9BVK6	54732	1.25387	0.274398	1.13529	0.127086	0.895251	0.0596498	#N/A	#N/A	#N/A	#N/A
Q9BVL4	83642	#N/A	#N/A	1.08126	0.102454	#N/A	#N/A	#N/A	#N/A	#N/A	#N/A
Q9BW27	79902	#N/A	#N/A	1.47034	0.199641	#N/A	#N/A	#N/A	#N/A	#N/A	#N/A
Q9BW60	64834	#N/A	#N/A	0.755692	0.245024	#N/A	#N/A	2.5559	0.162987	1.45555	0.42915
Q9BW92	80222	#N/A	#N/A	#N/A	#N/A	#N/A	#N/A	#N/A	#N/A	1.24271	0.0256233
Q9BWD1	39	0.644478	0.0134791	0.786565	0.218339	#N/A	#N/A	0.701296	0.0179869	1.25391	0.400468
Q9BWF3	5936	#N/A	#N/A	#N/A	#N/A	0.881841	0.0187353	#N/A	#N/A	#N/A	#N/A
Q9BWM7	81855	#N/A	#N/A	#N/A	#N/A	#N/A	#N/A	#N/A	#N/A	2.53933	0.135815
Q9BWQ6	78992	#N/A	#N/A	#N/A	#N/A	#N/A	#N/A	1.31438	0.390981	#N/A	#N/A
Q9BWS9	66005	#N/A	#N/A	1.58085	0.125475	#N/A	#N/A	#N/A	#N/A	#N/A	#N/A
Q9BX68	84681	0.914238	0.449979	1.4763	0.0594445	2.01783	0.162298	1.38944	0.382307	#N/A	#N/A
Q9BXP5	51593	0.867084	0.316512	1.40719	0.104478	#N/A	#N/A	0.839912	0.0360246	0.666514	0.0163642
Q9BXS5	8907	#N/A	#N/A	1.28334	0.0553959	#N/A	#N/A	5.76487	0.13126	#N/A	#N/A
Q9BXV9	84520	1.35209	0.0424759	#N/A	#N/A	#N/A	#N/A	#N/A	#N/A	#N/A	#N/A
Q9BXW7	27440	0.709333	0.141914	#N/A	#N/A	#N/A	#N/A	#N/A	#N/A	#N/A	#N/A
Q9BY32	3704	0.915804	0.416499	0.356796	0.000875003	#N/A	#N/A	0.78074	0.159616	#N/A	#N/A
Q9BY44	83939	0.626933	0.155469	#N/A	#N/A	#N/A	#N/A	0.353388	0.000222628	#N/A	#N/A
Q9BY77	84271	#N/A	#N/A	#N/A	#N/A	1.11811	0.000601158	#N/A	#N/A	#N/A	#N/A
Q9BYD3	51073	#N/A	#N/A	0.86024	0.0265848	#N/A	#N/A	#N/A	#N/A	#N/A	#N/A
Q9BYD6	65008	1.1276	0.420202	0.975312	0.239458	#N/A	#N/A	#N/A	#N/A	#N/A	#N/A
Q9BYG3	84365	2.19802	0.125828	#N/A	#N/A	#N/A	#N/A	1.70886	0.024723	#N/A	#N/A
Q9BYX2	55357	#N/A	#N/A	0.887371	0.118321	#N/A	#N/A	#N/A	#N/A	#N/A	#N/A
Q9BYX7	#N/A	#N/A	#N/A	#N/A	#N/A	#N/A	#N/A	2.03924	0.198595	#N/A	#N/A
Q9BZE4	23560	#N/A	#N/A	0.966892	0.288913	#N/A	#N/A	#N/A	#N/A	#N/A	#N/A
Q9BZF1	114882	0.947448	0.485758	#N/A	#N/A	0.749022	0.120189	#N/A	#N/A	#N/A	#N/A
Q9BZH6	55717	#N/A	#N/A	#N/A	#N/A	#N/A	#N/A	0.648151	0.00178563	#N/A	#N/A
Q9BZK3	#N/A	1.51078	0.0205097	#N/A	#N/A	#N/A	#N/A	#N/A	#N/A	#N/A	#N/A
Q9BZK7	79718	1.05147	0.382951	#N/A	#N/A	#N/A	#N/A	0.767043	0.0122635	#N/A	#N/A
Q9BZZ5	8539	0.986299	0.42534	0.758498	0.412228	#N/A	#N/A	0.699653	0.0278903	#N/A	#N/A
Q9C005	84661	#N/A	#N/A	#N/A	#N/A	#N/A	#N/A	0.670614	0.241101	#N/A	#N/A
Q9C0B1	79068	#N/A	#N/A	1.03215	0.309191	#N/A	#N/A	#N/A	#N/A	#N/A	#N/A
Q9C0B5	25921	#N/A	#N/A	#N/A	#N/A	#N/A	#N/A	#N/A	#N/A	0.744928	0.0348675
Q9C0C2	85456	0.747244	0.143878	1.2016	0.0547463	0.783504	0.0674064	0.690886	0.003594	0.628708	3.66633e-05
Q9C0C9	63893	#N/A	#N/A	0.929003	0.278605	#N/A	#N/A	#N/A	#N/A	#N/A	#N/A
Q9C0H2	80727	#N/A	#N/A	0.999871	0.319632	#N/A	#N/A	#N/A	#N/A	#N/A	#N/A
Q9GZL7	55759	#N/A	#N/A	#N/A	#N/A	1.06064	0.060362	1.2185	0.184522	#N/A	#N/A
Q9GZP4	57095	0.520407	0.00583489	0.91532	0.207101	#N/A	#N/A	#N/A	#N/A	#N/A	#N/A
Q9GZP8	64073	0.704947	0.220059	0.580977	0.00478559	#N/A	#N/A	0.923373	0.0314643	#N/A	#N/A
Q9GZP9	51009	#N/A	#N/A	#N/A	#N/A	#N/A	#N/A	0.435571	0.000117454	#N/A	#N/A
Q9GZR7	57062	#N/A	#N/A	#N/A	#N/A	#N/A	#N/A	2.48467	0.32422	0.93116	1.29568e-06
Q9GZS3	80349	0.896222	0.444327	0.949	0.167822	0.794998	0.41282	0.839912	0.0264878	1.35683	0.452918
Q9GZT3	81892	#N/A	#N/A	1.10161	0.0815447	#N/A	#N/A	#N/A	#N/A	#N/A	#N/A
Q9GZT6	60492	#N/A	#N/A	1.21528	0.142157	#N/A	#N/A	#N/A	#N/A	#N/A	#N/A
Q9GZZ9	79876	0.809749	0.380583	#N/A	#N/A	#N/A	#N/A	#N/A	#N/A	#N/A	#N/A
Q9H008	64077	#N/A	#N/A	1.16441	0.080026	#N/A	#N/A	#N/A	#N/A	#N/A	#N/A
Q9H0A0	55226	0.625053	0.168817	0.758498	0.173697	#N/A	#N/A	0.781288	0.000304367	0.364762	0.000459934
[truncated: 370 more rows]
